# Supplementary material for: A Conserved BDNF, Glutamate- and GABA-Enriched Gene Module Related to Human Depression Identified by Coexpression Meta-Analysis and DNA Variant Genome-Wide Association Studies
Source: PLoS One. 2014 Mar 7;9(3):e90980. doi: 10.1371/journal.pone.0090980 (PMC3946570; doi:10.1371/journal.pone.0090980)
Supplement: Table S1 — Categories of the GWAS. (XLSX) [file pone.0090980.s004.xlsx]

## Sheet: Sheet1
	MDD	Neuropsychiatric disorders	Neurological disorders and brain phenotypes	medical illnesses sharing increased risk with MDD
# studies	19	69	163	115
5-HTT brain serotonin transporter levels	1	1	1
Bipolar disorder and major depressive disorder (combined)	1	1	1
Bipolar disorder and schizophrenia	1	1	1
Depression and alcohol dependence	1	1	1
Depression--quantitative trait	1	1	1
Hippocampal atrophy	1	1	1
Major depressive disorder	1	1	1
Major depressive disorder (broad)	1	1	1
Major mood disorders	1	1	1
Neuroticism	1	1	1
Panic disorder	1	1	1
Response to antidepressant treatment	1	1	1
Response to antidepressants	1	1	1
Response to citalopram treatment	1	1	1
Response to lithium treatment in bipolar disorder	1	1	1
Schizophrenia, bipolar disorder and depression (combined)	1	1	1
Suicidal ideation	1	1	1
Suicide attempts in bipolar disorder	1	1	1
Depression (age of onset)	1	1	1
Bipolar disorder		1	1
Bipolar disorder (age of onset and psychomotor symptoms)		1	1
Addiction		1	1
Anorexia nervosa		1	1
Attention deficit hyperactivity disorder		1	1
Attention deficit hyperactivity disorder (time to onset)		1	1
Attention deficit hyperactivity disorder and conduct disorder		1	1
Attention deficit hyperactivity disorder motor coordination		1	1
Attention deficit hyperactivity disorder symptoms (interaction)		1	1
Autism		1	1
Brain imaging in schizophrenia (interaction)		1	1
Cannabis dependence		1	1
Chronic fatigue syndrome		1	1
Conduct disorder (case status)		1	1
Conduct disorder (interaction)		1	1
Conduct disorder (symptom count)		1	1
Drinking behavior		1	1
Heroin addiction		1	1
Hyperactive-impulsive symptoms		1	1
Methamphetamine dependence		1	1
Migraine in bipolar disorder		1	1
Response to antipsychotic therapy (extrapyramidal side effects)		1	1
Response to antipsychotic treatment		1	1
Response to antipsychotic treatment		1	1
Schizophrenia		1	1
Social and Non-Social Autistic-Like Traits		1	1
Substance dependence		1	1
Tardive dyskinesia		1	1
Alcohol consumption		1	1
Alcohol dependence		1	1
Alcohol withdrawal symptoms		1	1
Alcoholism (12-month weekly alcohol consumption)		1	1
Alcoholism (alcohol dependence factor score)		1	1
Alcoholism (alcohol use disorder factor score)		1	1
Alcoholism (heaviness of drinking)		1	1
Nicotine dependence		1	1
Smoking behavior		1	1
Smoking cessation		1	1
Bipolar disorder (mood-incongruent)		1	1
Bipolar disorder (Negative mood delusions)		1	1
Personality disorders		1	1
Tourette syndrome		1	1
Obsessive-compulsive disorder		1	1
Post- traumatic stress disorder		1	1
Cannbis use (initiation)		1	1
Formal thought disorder in schizophrenia		1	1
Schizophrenia (treatment refractory)		1	1
Temperament (bipolar disorder)		1	1
Depression (quantitative trait)		1
Meningioma			1
Frontotemporal lobar degeneration			1
Vascular dementia			1
White matter hyperintensity burden			1
AB1-42			1
Alzheimer's disease			1
Alzheimer's disease (age of onset)			1
Alzheimer's disease (late onset)			1
Alzheimer's disease (late onset)			1
Alzheimer's disease biomarkers			1
Amyloid A Levels			1
Amyotrophic lateral sclerosis			1
Amyotrophic lateral sclerosis (interaction)			1
Brain development			1
Brain lesion load			1
Cognitive ability			1
Cognitive decline			1
Cognitive function			1
Cognitive performance			1
Cognitive test performance			1
Cortical structure			1
Cortical thickness			1
Educational attainment			1
Episodic memory			1
Event-related brain oscillations			1
General cognitive ability			1
Inattentive symptoms			1
Intelligence			1
Mathematical ability			1
Memory (short-term)			1
Memory performance			1
Multiple sclerosis			1
Multiple sclerosis (age of onset)			1
Multiple sclerosis (severity)			1
Multiple sclerosis--Brain Glutamate Levels			1
Neuranatomic and neurocognitive phenotypes			1
Parkinson's disease			1
Parkinson's disease (age of onset)			1
Parkinson's disease (familial)			1
Parkinson's disease (interaction with coffee consumption)			1
Personality dimensions			1
P-tau181p			1
Subclinical brain infarct			1
Temperament-related traits			1
T-tau			1
Brain imaging			1
Brain structure			1
Caudate nucleus volume			1
Entorhinal cortical thickness			1
Environmental confusion in the home			1
Functional MRI			1
Glioma			1
Glioma (high-grade)			1
Meningioma			1
Migraine			1
MRI atrophy measures			1
Neuroblastoma			1
Neuroblastoma (high-risk)			1
Normalized brain volume			1
Partial epilepsies			1
Reasoning			1
Subarachnoid aneurysmal hemorrhage			1
Volumetric brain MRI			1
Working memory			1
Stroke			1
Hoarding			1
Stroke (ischemic)			1
Stroke (pediatric)			1
Amyotrophic lateral sclerosis (age of onset)			1
Epilepsy (generalized)			1
Response to amphetamines			1
Eating disorders			1
Lentiform nucleus volume			1
Neural processing (facial expression)			1
Myasthenia gravis			1
Gambling			1
Insomnia (caffeine-induced)			1
Amygdala reactivity			1
Parkinson's disease (motor and cognition)			1
Temperament			1
Antipsychotic drug-induced weight gain			1
Electroencephalographic traits in alcoholism			1
Hippocampal volume			1
Intracranial volume			1
Head circumference (infant)			1
Alcohol and nictotine co-dependence			1
Glioblastoma			1
Sexual dysfunction (SSRI/SNRI-related)			1
White matter integrity			1
Tardive dyskinesia			1
Adverse response to carbamapezine			1
Adverse response to lamotrigine and phenytoin			1
Aging				1
Aging (time to death)				1
Aging (time to event)				1
Aging traits				1
Angiotensin-converting enzyme activity				1
Antipsychotic-induced QTc interval prolongation				1
Aortic root size				1
Aortic stiffness				1
Arterial stiffness				1
Arthritis (juvenile idiopathic)				1
Asperger disorder				1
Atrial fibrillation				1
Atrial fibrillation/atrial flutter				1
Blood pressure				1
Cardiac hypertrophy				1
Cardiac repolarization				1
Cardiac structure and function				1
Cardiovascular disease risk factors				1
Celiac disease and Rheumatoid arthritis				1
Chronic Hepatitis C infection				1
Coronary artery calcification				1
Coronary heart disease				1
Cortisol secretion				1
Diabetes (gestational)				1
Diabetes (incident)				1
Diabetes related insulin traits				1
Diastolic blood pressure				1
Echocardiographic traits				1
Electrocardiographic conduction measures				1
Electrocardiographic traits				1
Electroencephalogram traits				1
Endothelial function traits				1
Exercise (leisure time)				1
Exercise treadmill test traits				1
Fasting glucose-related traits				1
Fasting insulin-related traits				1
Fasting plasma glucose				1
Glycemic control in type 1 diabetes (HbA1c)				1
Heart failure				1
Heart rate variability traits				1
Hypertension				1
Hypertension (young onset)				1
Hypertension risk in short sleep duration				1
Hypothyroidism				1
Inflammatory biomarkers				1
Inflammatory bowel disease				1
Inflammatory bowel disease (early onset)				1
Insulin resistance/response				1
Insulin traits				1
Insulin-like growth factors				1
Interleukin-18 levels				1
Intracranial aneurysm				1
Ischemic stroke				1
Knee osteoarthritis				1
Major CVD				1
Metabolic syndrome				1
Metabolic syndrome (bivariate traits)				1
Metabolic traits				1
Morbidity-free survival				1
Mortality among heart failure patients				1
Myocardial infarction				1
Myocardial infarction (early onset)				1
Obesity and blood pressure				1
Osteoarthritis				1
Peripheral artery disease				1
Proinsulin levels				1
Psoriatic arthritis				1
QT interval				1
Response to hepatitis C treatment				1
Response to interferon beta therapy				1
Response to TNF antagonist treatment				1
Resting heart rate				1
Rheumatoid arthritis				1
RR interval (heart rate)				1
Sleep duration				1
Sleepiness				1
Subclinical atherosclerosis traits (other)				1
Systolic blood pressure				1
Testosterone levels				1
Thyroid cancer				1
Thyroid function				1
Thyroid stimulating hormone				1
Thyroid volume				1
Thyrotoxic hypokalemic periodic paralysis				1
Two-hour glucose challenge				1
Type 1 diabetes				1
Type 1 diabetes autoantibodies				1
Type 2 diabetes				1
Type 2 diabetes and 6 quantitative traits				1
Type 2 diabetes and gout				1
Type 2 diabetes and other traits				1
Vascular endothelial growth factor levels				1
Venous thromboembolism				1
Ventricular fibrillation				1
Diabetic nephropathy				1
Diabetic retinopathy				1
Obesity (early onset extreme)				1
Obesity (extreme)				1
Obesity and osteoporosis				1
Obesity-related traits				1
Pain				1
Type 1 diabetes nephropathy				1
Complement C3 and C4 levels				1
Vaspin levels				1
Sclerosing cholangitis and ulcerative colitis (combined)				1
C-reactive protein and white blood cell count				1
Insulin-related traits				1
Fasting glucose-related traits (interaction with BMI)				1
Fasting insulin-related traits (interaction with BMI)				1
Pericardial fat				1
Response to TNF-alpha inhibitors in rheumatoid arthritis				1
Response to tocilizumab in rheumatoid arthritis				1
Crohn's disease and psoriasis				1
Diabetic retinopathy				1
Type 2 diabetes nephropathy				1
Cholesterol
Cholesterol, total
HDL cholesterol
HDL Cholesterol - Triglycerides (HDLC-TG)
Abdominal aortic aneurysm
Acenocoumarol maintenance dosage
Activated partial thromboplastin time
Acute graft versus host disease
Acute lung injury
Acute lymphoblastic leukemia (childhood)
Adiponectin levels
Adiposity
Adverse response to aromatase inhibitors
Age-related macular degeneration
Age-related macular degeneration (wet)
AIDS
AIDS progression
Allergic rhinitis
Alopecia areata
Ankle-brachial index
Ankylosing spondylitis
Anthropometric traits
Anticoagulant levels
Anti-cyclic Citrullinated Peptide Antibody
Arsenic metabolism
Aspartate aminotransferase
Asthma
Asthma (aspirin-intolerant)
Asthma (childhood onset)
Asthma (toluene diisocyanate-induced)
Asthma treatment response
Atopic dermatitis
Atopy
Atrioventricular conduction
Basal cell carcinoma
Basal cell carcinoma (cutaneous)
Behcet's disease
Beta thalassemia/hemoglobin E disease
Biliary atresia
Bilirubin levels
Biochemical measures
Biomedical quantitative traits
Birth weight
Bitter taste response
Black vs. blond hair color
Black vs. red hair color
Bladder cancer
Bleomycin sensitivity
Blond vs. brown hair color
Blood lipid traits
Blue vs. brown eyes
Blue vs. green eyes
Body mass (lean)
Body mass in chronic obstructive pulmonary disease
Body mass index
Body mass index and cholesterol (psychopharmacological treatment)
Body mass index and fat mass
Bone mineral density
Bone mineral density (hip)
Bone mineral density (spine)
Breast cancer
Breast cancer (prognosis)
Breast cancer (survival)
Bronchopulmonary dysplasia
Burning and freckling
Butyrylcholinesterase levels
C4b binding protein levels
Caffeine consumption
Calcium levels
Carotenoid and tocopherol levels
Carotid atherosclerosis in HIV infection
Carotid intima media thickness
Cataracts in type 2 diabetes
CD4:CD8 lymphocyte ratio
Celiac disease
Central corneal thickness
Chemerin levels
Chemotherapeutic susceptibility
Chronic kidney disease
Chronic kidney disease and serum creatinine levels
Chronic lymphocytic leukemia
Chronic myeloid leukemia
Chronic obstructive pulmonary disease
Cleft lip
Coagulation factor levels
Coffee consumption
Colorectal cancer
Common traits (Other)
Common variable immunodeficiency
Corneal astigmatism
Corneal curvature
Corneal structure
Coronary restenosis
Coronary spasm
C-reactive protein
Creatinine levels
Creutzfeldt-Jakob disease
Creutzfeldt-Jakob disease (variant)
Crohn's disease
Crohn's disease and Celiac disease
Crohn's disease and sarcoidosis (combined)
Cutaneous nevi
Cystatin C
Cystic fibrosis severity
Cytomegalovirus antibody response
D-dimer levels
Dehydroepiandrosterone sulphate levels
Dengue shock syndrome
Dental caries
Dialysis-related mortality
Digit length ratio
Dilated cardiomyopathy
Drug-induced liver injury (amoxicillin-clavulanate)
Drug-induced liver injury (flucloxacillin)
Duodenal ulcer
Dupuytren's disease
Emphysema-related traits
Endometrial cancer
Endometriosis
End-stage renal disease
End-stage renal disease (non-diabetic)
Eosinophil counts
Eosinophilic esophagitis (pediatric)
Epilepsy
Epirubicin-induced leukopenia
Erectile dysfunction and prostate cancer treatment
Erythrocyte sedimentation rate
E-selectin levels
Esophageal cancer
Esophageal cancer and gastric cancer
Essential tremor
Ewing sarcoma
Eye color
Eye color traits
Facial morphology
Factor VII
F-cell distribution
Femoral neck bone geometry
Fetal hemoglobin levels
Fibrinogen
Fluorouracil treatment response in colorectal cancer
Folate pathway vitamin levels
Follicular lymphoma
Fracture-related traits
Freckles
Freckling
Fuchs's corneal dystrophy
Gallbladder cancer
Gallstones
Gamma gluatamyl transferase levels
Gamma gluatamyl transferase levels (interaction with age)
Gamma glutamyl transpeptidase
Gastric cancer
Gaucher disease severity
Glaucoma
Glaucoma (exfoliation)
Glaucoma (primary open-angle)
Glomerulosclerosis
Glycated hemoglobin levels
Graves' disease
Hair color
Hair morphology
Handedness in dyslexia
Haptoglobin levels
Hearing impairment
Height
Hematocrit
Hematological and biochemical traits
Hematological parameters
Hematology traits
Hemoglobin
Hemoglobin levels
Hemostatic factors and hematological phenotypes
Hepatitis B
Hepatitis B vaccine response
Hepatocellular carcinoma
Hepcidin levels
Hip bone size
Hip geometry
Hirschsprung's disease
HIV (mother-to-child transmission)
HIV-1 control
HIV-1 progression
HIV-1 replication
HIV-1 susceptibility
HIV-1 viral setpoint
Hodgkin's lymphoma
Homocysteine levels
HPV seropositivity
Hypertriglyceridemia
Hypospadias
Idiopathic pulmonary fibrosis
IFN-related cytopenia
IgA nephropathy
IgE grass sensitization
IgE levels
Ileal carcinoids
Immunoglobulin A
Infantile hypertrophic pyloric stenosis
Information processing speed
Interstitial lung disease
Iris characteristics
Iris color
Iron levels
Iron status biomarkers
Kawasaki disease
Keloid
Kidney stones
Lapatinib-induced hepatotoxicity
Large B-cell lymphoma
LDL cholesterol
Left ventricular mass
Leprosy
Life threatening arrhythmia
Lipid metabolism phenotypes
Lipid traits
Lipoprotein-associated phospholipase A2 activity and mass
Liver enzyme levels
Liver enzyme levels (alanie transaminase)
Liver enzyme levels (alkaline phosphatase)
Liver enzyme levels (gamma-glutamyl transferase)
Longevity
Lp (a) levels
Lumiracoxib-related liver injury
Lung adenocarcinoma
Lung adenocarcinoma (clinical stage)
Lung cancer
Lupus
Lymphocyte counts
Magnesium levels
Malaria
Male infertility
Male-pattern baldness
Mammographic density
Matrix metalloproteinase levels
Mean corpuscular hemoglobin
Mean corpuscular volume
Mean forced vital capacity from 2 exams
Mean platelet volume
Melanoma
Menarche (age at onset)
Menarche and menopause (age at onset)
Meningococcal disease
Menopause (age at onset)
Metabolite levels
Monocyte early outgrowth colony forming units
Moyamoya disease
Multiple myeloma
Myeloproliferative neoplasms
Myopia (pathological)
Naphthyl-keratin adduct levels
Narcolepsy
Nasopharyngeal carcinoma
Natriuretic peptide levels
Neonatal lupus
Nephrolithiasis
Nephropathy
Nephropathy (idiopathic membranous)
Nephrotic syndrome (acquired)
Neuromyelitis optica
Neutrophil count
Nevirapine-induced rash
Nevus count
N-glycan levels
Nodular sclerosis Hodgkin lymphoma
Nonalcoholic fatty liver disease
Non-alcoholic fatty liver disease histology (AST)
Non-alcoholic fatty liver disease histology (lobular)
Non-alcoholic fatty liver disease histology (other)
Non-obstructive azoospermia
Non-small cell lung cancer
Nonsyndromic cleft lip with or without cleft palate
Obesity
Odorant perception
Optic disc parameters
Optic disc size (cup)
Optic disc size (disc)
Optic disc size (rim)
Osteonecrosis of the jaw
Osteoporosis
Osteoporosis-related phenotypes
Other erythrocyte phenotypes
Other metabolic traits
Otosclerosis
Ovarian cancer
Ovarian reserve
Paget's disease
Pancreatic cancer
Pelvic organ prolapse
Periodontitis
Peripartum cardiomyopathy
Permanent tooth development
Phospholipid levels (plasma)
Phosphorus levels
Phytosterol levels
Plasma C4b binding protein levels
Plasma carotenoid and tocopherol levels
Plasma chemerin levels
Plasma coagulation factors
Plasma eosinophil count
Plasma E-selectin levels
Plasma homocysteine
Plasma level of vitamin B12
Plasma levels of liver enzymes
Plasma levels of Protein C
Plasma Lp (a) levels
Platelet aggregation
Platelet counts
Platelet function and related traits
Polycystic ovary syndrome
Polyunsaturated fatty acid levels
Postoperative nausea and vomiting
Postoperative ventricular dysfunction
PR interval
Preeclampsia
Premature ovarian failure
Primary biliary cirrhosis
Primary sclerosing cholangitis
Primary tooth development (number of teeth)
Primary tooth development (time to first tooth eruption)
Prion diseases
Progranulin levels
Progressive supranuclear palsy
Prostate cancer
Prostate cancer (gene x gene interaction)
Prostate cancer mortality
Prostate-specific antigen levels
Protein C levels
Protein quantitative trait loci
Pseudoexfoliation syndrome
Psoriasis
Pulmonary function
Pulmonary function measures
Pulmonary function traits (other)
Quantitative traits
Radiation response
Recombination rate (females)
Recombination rate (males)
Red blood cell traits
Red vs non-red hair color
Red vs. non-red hair color
Refractive error
Renal cell carcinoma
Renal function and chronic kidney disease
Renal sinus fat
Response to acetaminophen (hepatotoxicity)
Response to antineoplastic agents
Response to cerivastatin
Response to clopidogrel therapy
Response to diuretic therapy
Response to gemcitabine in pancreatic cancer
Response to iloperidone treatment (PANSS-T score)
Response to iloperidone treatment (QT prolongation)
Response to metformin
Response to methylphenidate treatment
Response to platinum-based agents
Response to platinum-based chemotherapy in non-small-cell lung cancer
Response to platinum-based chemotherapy in small cell and non-small cell lung cancers
Response to platinum-based chemotherapy in small-cell lung cancer
Response to statin therapy
Response to statin therapy (LDL-C)
Response to tamoxifen in breast cancer
Response to treatment for acute lymphoblastic leukemia
Response to ximelagatran treatment
Restless legs syndrome
Retinal vascular caliber
Retinol levels
Ribavirin-induced anemia
Sarcoidosis
Scoliosis
Select biomarker traits
Self-rated health
Serologic markers in systemic lupus erythematosus
Serum bilirubin levels
Serum calcium
Serum creatinine
Serum dehydroepiandrosterone sulphate levels
Serum IgE levels
Serum iron levels
Serum magnesium levels
Serum markers of iron status
Serum matrix metalloproteinase
Serum metabolites
Serum phosphorus levels
Serum phytosterol levels
Serum prostate-specific antigen levels
Serum soluble E-selectin
Serum urate
Serum uric acid
Sick sinus syndrome
Sickle cell anemia (severity)
Skin pigmentation
Skin sensitivity to sun
Small-cell lung cancer
Soluble E-selectin levels
Soluble ICAM-1
Soluble leptin receptor levels
Soluble levels of adhesion molecules
Speech perception in dyslexia
Sphingolipid levels
Spine bone size
Stevens-Johnson syndrome
Stevens-Johnson syndrome and toxic epidermal necrolysis (SJS-TEN)
Sudden cardiac arrest
Systemic lupus erythematosus
Systemic sclerosis
Tanning
Telomere length
Testicular cancer
Testicular dysgenesis syndrome
Testicular germ cell cancer
Testicular germ cell tumor
Thoracic aortic aneurysms and dissections
Tonometry
Total ventricular volume
TP53 carriage
Treatment response for severe sepsis
Triglycerides
Triglycerides-Blood Pressure (TG-BP)
Tuberculosis
Ulcerative colitis
Upper aerodigestive tract cancers
Urate levels
Uric acid levels
Urinary albumin excretion
Urinary bladder cancer
Urinary metabolites
Uterine fibroids
Vaccine-related adverse events
Ventricular conduction
Vertical cup-disc ratio
Vitamin B12 levels
Vitamin D insufficiency
Vitamin D levels
Vitamin E levels
Vitiligo
vWF and FVIII levels
Waist circumference
Waist Circumference - Triglycerides (WC-TG)
Waist circumference and related phenotypes
Waist-hip ratio
Warfarin maintenance dose
Weight
White blood cell count
White blood cell types
Wrist bone mass
YKL-40 levels
Pancreatitis
Response to fenofibrate (adiponectin levels)
Response to temozolomide
IgM levels
Lung Cancer (DNA repair capacity)
Multiple cancers (lung cancer, gastric cancer, and squamous cell carcinoma)
Otitis media
HbA2 levels
Protein biomarker
Platelet reactivity
Apolipoprotein Levels
Cholesterol and Triglycerides
Serum albumin level
Serum total protein level
Response to taxane treatment (docetaxel)
Response to taxane treatment (placlitaxel)
Monocyte chemoattractant protein-1
Breast cancer (male)
Disc degeneration (lumbar)
Plasminogen activator inhibitor type 1 levels (PAI-1)
Barrett's esophagus
Drug-induced liver injury
Esophageal cancer (alcohol interaction)
Esophageal cancer (squamous cell)
IgG levels
CYP3A4 enzyme activity
Comprehensive strength and appendicular lean mass
Androgen levels
Response to fenofibrate
Orofacial clefts
IgA levels
Paclitaxel-induced neuropathy
Sex ratio at birth
Hepatitis C induced liver fibrosis
Resistin levels
Airflow obstruction
Sex hormone-binding globulin levels
Antineutrophil cytoplasmic antibody-associated vasculitis
Renal function-related traits (BUN)
Renal function-related traits (eGRFcrea)
Renal function-related traits (sCR)
Renal function-related traits (urea)
Asthma (bronchodilator response)
Periodontal microbiota
Breast size
Lean body mass and age at menarche (combined)
Hepatitis B (viral clearance)
Age-related macular degeneration (CNV vs. GA)
Age-related macular degeneration (CNV)
Age-related macular degeneration (GA)
Factor XI
Prothrombin time
Erectile dysfunction
Bone mineral density (interaction)
Influenza (severity)
Response to irinotecan in non-small-cell lung cancer
Estradiol levels
Immune response to anthrax vaccine
Lung cancer-asbestos exposure interaction
HIV-associated dementia
Male fertility
Immune reponse to smallpox (secreted IFN-alpha)
Immune reponse to smallpox (secreted IL-10)
Immune reponse to smallpox (secreted IL-12p40)
Immune reponse to smallpox (secreted IL-1beta)
Immune reponse to smallpox (secreted IL-2)
Immune reponse to smallpox (secreted TNF-alpha)
Immune response to smallpox vaccine (IL-6)
Subcutaneous adipose tissue
Visceral adipose tissue adjusted for BMI
Visceral adipose tissue/subcutaneous adipose tissue ratio
Visceral fat
Response to angiotensin II receptor blocker therapy
Response to angiotensin II receptor blocker therapy (opposite direction w/ diuretic therapy)
Intraocular pressure
Wilms tumor
Cholelithiasis-related traits in sickle cell anemia
Non-albumin protein levels
Gout
Oral cancers (chewing tobacco related)
Circulating cell-free DNA
Sexual dysfunction (female)
Cystic fibrosis (meconium ileus)
Brachial circumference
Pemphigus vulgaris
Response to Vitamin E supplementation
Pulmonary function decline
Naphthyl-keratin adduct levels
Duodenal ulcer
Arsenic metabolism
Lipid levels in hepatitis C treatment
Treatment response for severe sepsis
Response to gemcitabine in pancreatic cancer
Capecitabine sensitivity
Ankle-brachial index
Testicular dysgenesis syndrome
IgE levels
Renal sinus fat
Liver enzyme levels (alanine transaminase)
Dengue shock syndrome
Postoperative ventricular dysfunction
Aspartate aminotransferase
Epirubicin-induced leukopenia
Postoperative nausea and vomiting
Interstitial lung disease
Basal cell carcinoma
Vaccine-related adverse events
Crohn's disease and celiac disease
Asthma (aspirin-intolerant)
Immunoglobulin A
Economic and political preferences
Economic and political preferences (environmentalism)
Economic and political preferences (fairness)
Economic and political preferences (feminism/equality)
Economic and political preferences (immigration/crime)
Economic and political preferences (time)
