# Supplementary material for: A Conserved BDNF, Glutamate- and GABA-Enriched Gene Module Related to Human Depression Identified by Coexpression Meta-Analysis and DNA Variant Genome-Wide Association Studies
Source: PLoS One. 2014 Mar 7;9(3):e90980. doi: 10.1371/journal.pone.0090980 (PMC3946570; doi:10.1371/journal.pone.0090980)
Supplement: Table S2 — Disease traits of negative controls from catalog of GWAS. (XLSX) [file pone.0090980.s005.xlsx]

## Sheet: Disease Traits
Cancer studies	Human body indexes	Common diseases
Esophageal cancer	Myopia	Uterine fibroids
Prostate cancer	Bone mineral density	Scoliosis
Testicular cancer	Caffeine consumption	Asthma
Hepatocellular carcinoma	Height	Psoriasis
Endometrial cancer	Body mass index	Radiation response
Breast cancer	Weight	Narcolepsy
Colorectal cancer	Eye color	Cleft lip
Renal cell carcinoma	Freckling	Cholesterol
Chronic lymphocytic leukemia	Hair color	Pulmonary function
lung cancer	Hearing	Atopy
Bladder cancer		Malaria
Ovarian cancer		Hepatitis B
Pancreatic cancer
Nasopharyngeal carcinoma
