# Supplementary material for: A Conserved BDNF, Glutamate- and GABA-Enriched Gene Module Related to Human Depression Identified by Coexpression Meta-Analysis and DNA Variant Genome-Wide Association Studies
Source: PLoS One. 2014 Mar 7;9(3):e90980. doi: 10.1371/journal.pone.0090980 (PMC3946570; doi:10.1371/journal.pone.0090980)
Supplement: Table S3 — Wilcoxon signed rank test of parameter determination. (XLSX) [file pone.0090980.s006.xlsx]

## Sheet: Sheet1
	(1)	(2)	(3)	(4)	(5)	(6)
Parameter Settings	50 Clusters and B=0%	100 Clusters and B=0%	50 Clusters and B=25%	100 Clusters and B=25%	50 Clusters and B=50%	100 Clusters and B=50%
Mean of -log10(p)	2.73553	2.8062	3.27933	3.02244	3.18959	3.05881
The result of Wilcoxon signed rank test
Alter. hypothesis	p value
Ho: (1)≠(2)	0.0108
Ho: (3)≠(4)	0.7998
Ho: (5)≠(6)	0.255
Ho: (1)≠(3)	0.0004
Ho: (3)≠(5)	0.0856
