# Supplementary material for: A Conserved BDNF, Glutamate- and GABA-Enriched Gene Module Related to Human Depression Identified by Coexpression Meta-Analysis and DNA Variant Genome-Wide Association Studies
Source: PLoS One. 2014 Mar 7;9(3):e90980. doi: 10.1371/journal.pone.0090980 (PMC3946570; doi:10.1371/journal.pone.0090980)
Supplement: Table S4 — Meta modules and GWAS gene lists (cases and controls). (XLSX) [file pone.0090980.s007.xlsx]

## Sheet: Sheet1
		GWAS_Neuroticism	GWAS_MDD2000+	Mega-GWAS MDD	Mega-GWAS bipolar	MDD	Neuropsychiatric Disorder	Neurological disorders and brain phenotypes	Medical illnesses sharing clinical risk with MDD
Cluster	# of genes	Fisher_exact_p	Fisher_exact_p	Fisher_exact_p	Fisher_exact_p	Fisher_exact_p	Fisher_exact_p	Fisher_exact_p	Fisher_exact_p
1	94	1	1	1	0.9055	0.451	0.8924	0.8395	0.822
2	114	1	0.2349	1	0.9529	1	0.2977	0.3431	0.7862
3	187	1	0.1919	0.4421	0.3674	0.5863	0.3231	0.1025	0.0138
4	165	0.1287	0.1483	1	0.3726	0.5012	0.1193	0.0206	0.2418
5	132	0.2638	1	0.0616	0.1788	0.1648	0.2689	0.2783	0.0085
6	118	0.2244	0.2469	1	0.3611	0.5722	0.1871	0.263	0.0997
7	203	0.0183	1	1	0.6054	0.0016	0.0147	0.0086	0.0925
8	233	0.0991	0.4377	1	0.016	0.523	0.4444	0.836	0.0448
9	130	0.2581	1	1	0.7913	1	0.7638	0.97	0.5708
10	161	0.7094	1	0.087	0.129	0.7387	0.4564	0.6628	0.2194
11	215	1	1	1	0.5324	0.6805	0.3474	0.5406	0.3031
12	251	0.0406	0.4572	0.1799	0.4642	0.2199	0.1237	0.0533	0.3904
13	94	1	0.5357	1	0.0152	0.7858	0.515	0.4018	0.822
14	369	0.534	0.5419	0.6882	0.7633	0.7186	0.8008	0.8453	0.8263
15	146	0.6735	1	1	0.9446	0.2104	0.5232	0.1982	0.6833
16	154	0.3256	1	1	0.453	0.4555	0.7367	0.6037	0.934
17	85	0.4775	1	1	0.4685	0.4008	0.4368	0.6153	0.2051
18	32	1	1	1	0.1441	1	1	0.7005	0.06
19	204	1	0.681	0.4713	0.8537	0.8469	0.7052	0.5611	0.9968
20	109	0.5656	0.0577	0.2871	0.6651	0.2581	0.2634	0.1874	0.5807
21	263	0.5969	0.725	1	0.9644	0.1331	0.3495	0.6833	0.3448
22	53	1	1	0.1512	0.6498	0.211	0.6272	1	0.9213
23	189	0.4209	1	1	0.9863	0.8148	0.9823	0.9754	0.9793
24	97	1	1	0.2598	0.9837	0.2066	0.3399	0.5916	0.2994
25	68	1	1	1	0.7781	1	1	0.9671	0.8335
26	293	0.8965	1	1	0.5548	0.5155	0.2725	0.3434	0.3939
27	126	1	1	1	0.7707	0.6082	0.5633	0.7316	0.3741
28	181	0.7512	0.6583	0.1061	0.4739	0.3356	0.5812	0.5972	0.3378
29	131	0.6334	1	1	0.9744	0.0607	0.4185	0.5165	0.5784
30	231	0.5258	1	1	0.3574	0.9781	0.9838	0.093	0.6435
31	224	0.5092	0.1067	1	0.2154	0.1542	0.1782	0.1621	0.3536
32	178	1	0.6557	0.426	0.7507	0.9468	0.5633	0.2519	0.0726
33	117	1	1	1	0.8679	0.8535	0.8488	0.9786	0.9964
34	236	0.838	1	0.5223	0.8624	0.7401	0.2262	0.5955	0.8679
35	88	0.0287	0.0339	0.0001	0.0284	0.0537	0.0078	0.0293	0.0524
36	149	0.681	1	1	0.419	0.9138	0.8481	0.6814	0.9228
37	156	0.3312	1	1	0.0277	0.9233	0.8721	0.1851	0.305
38	122	0.607	1	0.0536	0.9645	0.8651	0.5343	0.5629	0.3433
39	91	1	0.5241	1	0.0041	1	0.9753	0.993	0.9874
40	142	0.6633	0.3189	1	0.9373	0.6731	0.6692	0.4926	0.4969
41	192	0.7716	1	1	0.0542	0.6043	0.2308	0.3575	0.4075
42	113	1	1	1	0.9512	1	0.99	0.9922	0.9714
43	114	0.582	0.2349	0.2981	0.6992	1	0.9904	0.9343	0.7862
44	186	1	1	1	0.505	0.8077	0.7529	0.9428	0.9934
45	112	0.5755	1	1	0.3167	0.8409	0.654	0.323	0.6051
46	198	1	1	0.4611	0.5769	0.6253	0.3853	0.0378	0.9066
47	167	1	0.1521	1	0.6939	0.5093	0.7979	0.8841	0.6691
48	148	0.6786	0.3368	1	0.9863	0.6951	0.8444	0.9883	0.5413
49	119	0.5978	0.622	1	0.7307	1	0.9922	0.999	0.9776
50	117	0.2216	1	1	0.5338	0.5676	0.8488	0.8777	0.9964
