# Supplementary material for: A Conserved BDNF, Glutamate- and GABA-Enriched Gene Module Related to Human Depression Identified by Coexpression Meta-Analysis and DNA Variant Genome-Wide Association Studies
Source: PLoS One. 2014 Mar 7;9(3):e90980. doi: 10.1371/journal.pone.0090980 (PMC3946570; doi:10.1371/journal.pone.0090980)
Supplement: Table S5 — Meta modules and GWAS gene lists (controls only). (XLSX) [file pone.0090980.s008.xlsx]

## Sheet: Sheet1
		GWAS_Neuroticism	GWAS_MDD2000+	Mega-GWAS MDD	GWAS_bipolar	MDD	Neuropsychiatric Disorder	Neurological disorders and brain phenotypes	Medical illnesses sharing clinical risk with MDD
Cluster	# of genes	Fisher_exact_p	Fisher_exact_p	Fisher_exact_p	Fisher_exact_p	Fisher_exact_p	Fisher_exact_p	Fisher_exact_p	Fisher_exact_p
1	91	1	0.5192	1	0.7274	0.1513	0.4314	0.6477	0.3734
2	89	1	0.5113	1	0.7134	0.7363	0.4147	0.4612	0.9823
3	114	1	0.2302	1	0.8527	0.2375	0.126	0.3043	0.2371
4	164	0.698	0.0413	0.3746	0.2305	0.4385	0.2558	0.0472	0.1084
5	193	0.7562	0.7906	0.0164	0.8098	0.9455	0.5692	0.4172	0.754
6	210	0.4489	0.8179	0.4527	0.4947	0.3764	0.8909	0.836	0.4476
7	125	0.5975	0.6351	0.3001	0.0707	1	0.9478	0.8052	0.6513
8	179	1	0.0137	1	0.3129	0.1253	0.2126	0.2168	0.3916
9	117	0.2057	1	1	0.8646	1	0.8102	0.9309	0.4124
10	181	0.3757	0.7689	0.0138	0.6173	0.0175	0.0067	0.0053	0.2763
11	161	0.1092	1	1	0.9021	0.0097	0.1382	0.1167	0.0048
12	202	0.4292	1	1	0.9225	0.8048	0.7589	0.704	0.536
13	159	0.6866	0.7234	1	0.4789	0.4188	0.533	0.7172	0.9254
14	161	0.0282	0.7279	1	0.4921	0.4267	0.8491	0.9019	0.0985
15	231	0.8162	0.8468	0.4852	0.8423	0.9696	0.7518	0.988	0.9997
16	291	0.3494	0.2012	1	0.6536	0.6292	0.5065	0.6202	0.4071
17	70	1	0.4302	1	0.0664	1	1	0.9948	0.958
18	65	0.3759	1	1	0.7526	1	0.9132	0.8566	0.1577
19	204	0.4341	0.8087	1	0.6027	0.5848	0.6282	0.505	0.548
20	197	1	1	1	0.9121	0.7933	0.7374	0.4493	0.3695
21	130	0.6121	1	1	0.4433	1	0.9554	0.9143	0.5139
22	115	1	0.6042	1	0.7002	0.8218	0.6155	0.8447	0.5771
23	162	0.6935	1	0.3709	0.2201	0.6958	0.3861	0.1883	0.2856
24	102	0.5236	0.1951	1	0.4075	0.7832	0.5199	0.1974	0.0803
25	201	0.7703	0.2152	1	0.2023	0.0769	0.0665	0.0532	0.3934
26	156	1	0.3541	1	0.622	0.6757	0.9307	0.5738	0.9932
27	110	0.0444	0.5878	1	0.0017	0.8079	0.3797	0.0517	0.0229
28	159	1	0.3628	0.0734	0.3276	0.2084	0.533	0.5997	0.8367
29	180	0.7316	0.4222	0.4029	0.9806	0.9336	0.6546	0.0963	0.3979
30	232	1	0.5562	1	0.482	0.45	0.6246	0.8624	0.8097
31	98	0.5095	0.1835	1	0.7724	0.4268	0.1513	0.2722	0.4351
32	99	0.5131	1	1	0.3829	0.4319	0.4964	0.5759	0.4439
33	258	0.2838	0.3387	0.0054	0.6189	0.3337	0.0281	0.0184	0.0099
34	217	0.796	0.8281	0.4637	0.5348	0.627	0.8155	0.8659	0.8497
35	165	0.1153	0.38	1	0.2357	0.011	0.0823	0.2075	0.4432
36	130	1	0.2776	1	0.2843	0.3017	0.0497	0.2248	0.3491
37	248	0.1024	0.3167	1	0.3187	0.9766	0.5645	0.5214	0.7722
38	123	0.5916	0.6291	0.296	0.5722	0.2734	0.4745	0.7917	0.6371
39	195	0.7598	1	0.4283	0.6941	0.9472	0.9947	0.9961	0.9929
40	156	0.6796	0.0353	1	0.0554	0.6757	0.3497	0.6947	0.6914
41	103	1	0.5637	1	0.8007	1	0.9794	0.8727	0.839
42	106	1	1	1	0.9885	0.7959	0.9816	0.9527	0.9516
43	199	1	1	1	0.9164	0.9503	0.8621	0.7793	0.5176
44	126	1	1	0.3021	0.8955	0.8492	0.6864	0.6949	0.9213
45	170	0.1231	1	1	0.0896	0.4618	0.0957	0.0629	0.217
46	97	1	0.542	1	0.7664	0.4217	0.4804	0.3982	0.6251
47	151	1	0.7047	1	0.8728	0.8967	0.9772	0.9657	0.3485
48	126	1	1	1	0.4138	0.8492	0.9494	0.9545	0.9967
49	129	0.6092	1	1	0.6148	0.5722	0.859	0.4516	0.98
50	134	0.251	1	1	0.9175	1	0.8759	0.8577	0.9394
