# Supplementary material for: A Conserved BDNF, Glutamate- and GABA-Enriched Gene Module Related to Human Depression Identified by Coexpression Meta-Analysis and DNA Variant Genome-Wide Association Studies
Source: PLoS One. 2014 Mar 7;9(3):e90980. doi: 10.1371/journal.pone.0090980 (PMC3946570; doi:10.1371/journal.pone.0090980)
Supplement: Table S6 — GWAS-hit genes in module #35. (XLSX) [file pone.0090980.s009.xlsx]

## Sheet: Sheet1
Gene_symbols	Gene_Description	GWAS_Neuroticism	GWAS_MDD2000+	Mega-GWAS MDD	Mega-GWAS bipolar	MDD	Neuropsychiatric Disorder	Neurological disorders and brain phenotypes	Medical illnesses sharing clinical risk with MDD	Total_hits
EPHA5	EPH receptor A5	0	1	0	0	0	0	0	0	1
MAEL	maelstrom spermatogenic transposon silencer	0	0	0	0	0	0	0	0	0
TMEM200A	transmembrane protein 200A	0	0	0	0	0	0	0	0	0
KCNV1	potassium channel, subfamily V, member 1	0	0	0	0	0	0	0	0	0
RICS	Rho GTPase activating protein 32	0	0	0	0	1	0	0	0	1
PVRL3	poliovirus receptor-related 3	0	0	0	0	0	0	0	0	0
BDNF	brain-derived neurotrophic factor	0	0	0	0	0	0	1	1	2
GPR6	G protein-coupled receptor 6	0	0	0	0	0	0	0	0	0
KIAA1239	KIAA1239	0	1	0	0	0	0	0	1	2
GRP	gastrin-releasing peptide	0	0	0	0	0	0	0	0	0
NEK2	NIMA-related kinase 2	0	0	0	0	0	0	0	0	0
SLC30A9	solute carrier family 30 (zinc transporter), member 9	0	0	0	0	0	0	0	0	0
CUX2	cut-like homeobox 2	0	0	0	0	0	0	0	0	0
RELN	reelin	0	0	1	0	0	0	1	1	3
ST8SIA3	ST8 alpha-N-acetyl-neuraminide alpha-2,8-sialyltransferase 3	0	0	0	0	1	0	1	1	3
ADCYAP1	adenylate cyclase activating polypeptide 1 (pituitary)	0	0	0	0	0	0	0	0	0
KCNG3	potassium voltage-gated channel, subfamily G, member 3	0	0	0	0	0	0	0	0	0
FREM3	FRAS1 related extracellular matrix 3	0	0	0	0	0	0	0	0	0
TNNI3K	TNNI3 interacting kinase	0	0	0	0	0	0	0	0	0
CDH12	cadherin 12, type 2 (N-cadherin 2)	1	0	0	0	0	0	0	0	1
PAK7	p21 protein (Cdc42/Rac)-activated kinase 7	0	0	0	0	0	0	0	0	0
FSTL5	follistatin-like 5	0	0	0	1	0	0	0	0	1
UST	uronyl-2-sulfotransferase	0	0	0	0	1	1	1	1	4
LOC646627	NA	0	0	0	0	0	0	0	0	0
CALB1	calbindin 1, 28kDa	0	0	0	0	0	0	0	0	0
DACH1	dachshund homolog 1 (Drosophila)	0	0	0	0	0	1	1	1	3
ST6GALNAC5	ST6 (alpha-N-acetyl-neuraminyl-2,3-beta-galactosyl-1,3)-N-acetylgalactosaminide alpha-2,6-sialyltransferase 5	0	0	0	0	0	0	0	0	0
ATOH7	atonal homolog 7 (Drosophila)	0	0	0	0	0	0	0	0	0
EPHA3	EPH receptor A3	0	0	0	0	0	0	0	0	0
CA10	carbonic anhydrase X	0	0	0	0	1	0	1	1	3
WDR86	WD repeat domain 86	0	0	0	0	0	0	0	0	0
TMEM132D	transmembrane protein 132D	0	0	0	0	0	0	0	1	1
DACT1	dapper, antagonist of beta-catenin, homolog 1 (Xenopus laevis)	0	0	0	0	0	1	1	1	3
VLDLR	very low density lipoprotein receptor	0	0	0	0	1	0	0	0	1
LNX1	ligand of numb-protein X 1, E3 ubiquitin protein ligase	0	0	0	0	0	0	0	0	0
YPEL1	yippee-like 1 (Drosophila)	0	0	0	0	0	0	0	0	0
GRM1	glutamate receptor, metabotropic 1	0	0	0	1	0	0	0	0	1
SPHKAP	SPHK1 interactor, AKAP domain containing	0	0	0	0	1	0	0	0	1
EGR3	early growth response 3	0	0	0	0	0	0	0	0	0
SPATS2	spermatogenesis associated, serine-rich 2	0	0	0	0	0	0	0	0	0
GNPTAB	N-acetylglucosamine-1-phosphate transferase, alpha and beta subunits	0	0	0	0	0	0	0	0	0
CARHSP1	calcium regulated heat stable protein 1, 24kDa	0	0	0	0	0	0	0	0	0
ADARB1	adenosine deaminase, RNA-specific, B1	0	0	0	0	0	0	0	0	0
SLC35F3	solute carrier family 35, member F3	0	0	0	0	0	0	0	1	1
RFTN1	raftlin, lipid raft linker 1	0	0	0	0	1	0	0	0	1
CLSTN2	calsyntenin 2	0	0	0	0	0	0	0	0	0
FAM5C	family with sequence similarity 5, member C	0	0	0	0	0	0	0	0	0
ANKRD43	sosondowah ankyrin repeat domain family member A	0	0	0	0	0	0	0	0	0
LAMB1	laminin, beta 1	0	0	0	0	0	0	0	0	0
ITPKA	inositol-trisphosphate 3-kinase A	0	0	0	0	0	0	0	0	0
ABHD12B	abhydrolase domain containing 12B	0	0	0	0	0	0	0	0	0
NOL4	nucleolar protein 4	0	0	0	1	0	0	0	0	1
GABBR2	gamma-aminobutyric acid (GABA) B receptor, 2	0	0	0	0	0	0	0	0	0
NTNG1	netrin G1	0	0	0	0	0	0	1	1	2
ZNF436	zinc finger protein 436	0	0	0	0	0	0	0	0	0
SLC35B4	solute carrier family 35, member B4	0	0	0	0	0	0	0	0	0
PTGER4	prostaglandin E receptor 4 (subtype EP4)	0	0	0	0	0	0	0	0	0
PPFIA2	protein tyrosine phosphatase, receptor type, f polypeptide (PTPRF), interacting protein (liprin), alpha 2	0	1	0	0	0	0	0	0	1
GRM7	glutamate receptor, metabotropic 7	1	0	1	0	0	1	1	1	5
FRMPD4	FERM and PDZ domain containing 4	0	0	0	0	0	0	0	0	0
TMEM70	transmembrane protein 70	0	0	0	0	0	0	0	0	0
LRRC8B	leucine rich repeat containing 8 family, member B	0	0	0	0	0	0	0	0	0
LOC401442	uncharacterized LOC401442	0	0	0	0	0	0	0	0	0
HDAC9	histone deacetylase 9	1	0	0	1	0	0	0	0	2
TMEM158	transmembrane protein 158 (gene/pseudogene)	0	0	0	0	0	0	0	0	0
ATF7IP2	activating transcription factor 7 interacting protein 2	0	0	0	0	0	0	0	0	0
CDC7	cell division cycle 7	0	0	0	0	0	0	0	0	0
RPGRIP1L	RPGRIP1-like	0	0	0	1	0	0	0	0	1
DUSP14	dual specificity phosphatase 14	0	0	0	0	0	0	0	0	0
LOC441046	glucuronidase, beta pseudogene	0	0	0	0	0	0	0	0	0
PACSIN1	protein kinase C and casein kinase substrate in neurons 1	0	0	0	0	0	0	0	0	0
C6ORF141	chromosome 6 open reading frame 141	0	0	0	0	0	0	0	0	0
ZNF804A	zinc finger protein 804A	0	0	0	1	0	0	0	0	1
MYCBP2	MYC binding protein 2, E3 ubiquitin protein ligase	0	0	0	0	0	0	0	0	0
CYP46A1	cytochrome P450, family 46, subfamily A, polypeptide 1	0	0	0	0	0	0	0	0	0
SLITRK5	SLIT and NTRK-like family, member 5	0	0	0	0	0	0	0	0	0
LDB2	LIM domain binding 2	0	0	0	1	0	0	0	0	1
SYT4	synaptotagmin IV	0	0	1	0	0	0	0	0	1
GLT8D2	glycosyltransferase 8 domain containing 2	0	0	0	0	1	0	0	0	1
BEAN	brain expressed, associated with NEDD4, 1	0	0	0	0	0	0	0	0	0
CD82	CD82 molecule	0	0	0	0	0	0	0	0	0
PANK3	pantothenate kinase 3	0	0	0	0	0	0	0	0	0
SMAP2	small ArfGAP2	0	0	0	0	0	0	0	0	0
MPPE1	metallophosphoesterase 1	0	0	0	0	0	0	0	0	0
SLITRK3	SLIT and NTRK-like family, member 3	0	0	0	0	0	0	0	0	0
NRN1	neuritin 1	0	0	0	0	0	0	0	0	0
GABRA4	gamma-aminobutyric acid (GABA) A receptor, alpha 4	0	0	0	0	0	0	0	0	0
OLFM1	olfactomedin 1	0	0	0	0	0	0	0	0	0
