# Supplementary material for: A Conserved BDNF, Glutamate- and GABA-Enriched Gene Module Related to Human Depression Identified by Coexpression Meta-Analysis and DNA Variant Genome-Wide Association Studies
Source: PLoS One. 2014 Mar 7;9(3):e90980. doi: 10.1371/journal.pone.0090980 (PMC3946570; doi:10.1371/journal.pone.0090980)
Supplement: Table S7 — Meta modules and GWAS gene lists (cases only). (XLSX) [file pone.0090980.s010.xlsx]

## Sheet: Sheet1
		GWAS_Neuroticism	GWAS_MDD2000+	Mega-GWAS MDD	Mega-GWAS bipolar	MDD	Neuropsychiatric Disorder	Neurological disorders and brain phenotypes	Medical illnesses sharing clinical risk with MDD
Cluster	# of genes	Fisher_exact_p	Fisher_exact_p	Fisher_exact_p	Fisher_exact_p	Fisher_exact_p	Fisher_exact_p	Fisher_exact_p	Fisher_exact_p
1	91	1	1	1	0.8648	0.6452	0.4153	0.8722	0.798
2	191	0.1437	1	0.3261	0.1874	0.5763	0.5744	0.6109	0.5215
3	176	0.7075	0.2594	1	0.502	0.0224	0.0561	0.0081	0.0291
4	63	0.3539	1	1	0.9129	0.956	1	0.7059	0.4837
5	100	0.5009	0.1078	1	0.8974	0.2064	0.07	0.039	0.1068
6	105	0.5181	0.1169	1	0.1026	0.133	0.4885	0.3821	0.6451
7	128	0.22	1	1	0.9579	0.5867	1	0.8775	0.9858
8	143	1	0.5558	0.2552	0.9743	0.2516	0.8958	0.6528	0.8224
9	199	0.3997	1	1	0.633	0.3634	0.0122	0.1472	0.1926
10	171	1	0.6218	1	0.4714	0.5857	1	0.6528	0.8021
11	218	0.189	0.7116	1	0.4437	0.1667	0.0531	0.1372	0.0253
12	247	0.2412	0.7562	0.4009	0.7244	0.7593	0.7445	0.8474	0.4259
13	113	1	0.4727	0.2073	0.4266	0.1775	0.099	0.0118	0.1937
14	277	0.0027	0.4636	0.4377	0.2505	0.1813	0.4324	0.7498	0.8603
15	169	0.0059	0.0144	0.2944	0.0117	0.4279	0.0001	0	0.0005
16	173	0.7012	1	0.0474	0.0636	0.1298	0.7554	0.6639	0.6049
17	161	0.6748	0.2281	1	0.5745	0.0466	0.719	0.283	0.0425
18	161	1	0.5994	1	0.9471	0.2483	0.4594	0.283	0.7383
19	173	0.7012	0.6261	1	0.8986	0.9253	0.7554	0.8044	0.8882
20	146	0.6386	1	1	0.9193	0.9747	0.9007	0.979	0.9948
21	196	0.7461	0.6725	1	0.9432	0.987	0.8139	0.7749	0.9768
22	124	1	0.5048	1	0.1896	0.7201	0.859	0.5256	0.684
23	170	1	0.6196	1	0.8909	0.8352	0.7467	0.6472	0.6953
24	145	1	0.5609	0.2583	0.9965	0.7061	0.8991	0.9235	0.9088
25	145	0.6361	0.5609	0.2583	0.4715	0.399	0.393	0.1977	0.1016
26	117	1	0.1395	1	0.0754	0.202	1	0.9444	0.3398
27	131	1	0.1668	1	0.7369	0.6095	1	0.8871	0.9204
28	167	0.6883	1	1	0.6105	0.9108	0.4835	0.7791	0.6726
29	132	1	1	1	0.3834	0.0109	0.0545	0.0313	0.0284
30	153	0.656	0.2115	1	0.9336	0.9418	0.6923	0.5439	0.217
31	110	1	1	1	0.2373	0.972	1	0.9302	0.6929
32	164	0.6816	1	1	0.75	0.9027	0.7285	0.7655	0.5286
33	323	0.6582	0.5462	0.1389	0.0205	0.6987	0.5686	0.8074	0.3133
34	172	0.3324	0.6239	1	0.8961	0.3161	0.5032	0.3464	0.2627
35	70	1	1	1	0.0162	0.12	0.6678	0.7593	0.8911
36	235	0.4843	0.3815	0.3855	0.1092	0.3438	0.4994	0.5591	0.3412
37	141	0.2532	1	1	0.4446	0.5231	0.6485	0.4638	0.0848
38	180	1	0.6409	0.3104	0.9696	0.5037	0.7747	0.3937	0.3229
39	156	0.6632	1	1	0.9977	0.9962	1	0.998	0.9739
40	132	0.6012	1	0.2379	0.5638	0.3036	0.8758	0.5818	0.1585
41	89	1	1	1	0.6609	0.4288	0.7541	0.6743	0.7819
42	178	1	1	1	0.361	0.9752	0.7693	0.6906	0.5291
43	212	1	0.7014	1	0.0028	0.5742	0.4202	0.7174	0.6802
44	152	0.6536	0.2094	1	0.9973	0.9955	0.6888	0.5374	0.9309
45	133	0.604	0.5297	1	0.7476	0.9896	0.8778	0.9949	0.9892
46	187	0.7294	1	0.3205	0.2773	0.6858	0.7926	0.1081	0.1954
47	122	1	1	1	0.6843	0.7067	0.8544	0.9529	0.9945
48	125	0.2124	1	1	0.8581	0.7267	0.5827	0.9573	0.9832
49	169	0.6927	1	1	0.8882	0.1915	1	0.8972	0.7903
50	111	1	0.1281	1	0.7976	0.4467	0.5181	0.9324	0.9646
