# Supplementary material for: A Conserved BDNF, Glutamate- and GABA-Enriched Gene Module Related to Human Depression Identified by Coexpression Meta-Analysis and DNA Variant Genome-Wide Association Studies
Source: PLoS One. 2014 Mar 7;9(3):e90980. doi: 10.1371/journal.pone.0090980 (PMC3946570; doi:10.1371/journal.pone.0090980)
Supplement: Table S8 — Pathway analysis. (XLSX) [file pone.0090980.s011.xlsx]

## Sheet: Sheet1
Pathway	pvalue	qvalue
ENDOMEMBRANE_SYSTEM	0.00141839	0.944114
REACTOME_INTRINSIC_PATHWAY_FOR_APOPTOSIS	0.00270857	0.944114
REACTOME_OPIOID_SIGNALLING	0.00311495	0.944114
REACTOME_G_PROTEIN_BETA_GAMMA_SIGNALLING	0.00376525	0.944114
SMALL_CONJUGATING_PROTEIN_SPECIFIC_PROTEASE_ACTIVITY	0.00407302	0.944114
REACTOME_JNK_PHOSPHORYLATION_AND_ACTIVATION_MEDIATED_BY_ACTIVATED_HUMAN_TAK1	0.00407302	0.944114
KEGG_WNT_SIGNALING_PATHWAY	0.00411766	0.944114
SIGNAL_TRANSDUCTION	0.00476066	0.944114
PROTEIN_HETERODIMERIZATION_ACTIVITY	0.00581593	0.944114
GOLGI_APPARATUS_PART	0.00689104	0.944114
POSITIVE_REGULATION_OF_CYTOKINE_BIOSYNTHETIC_PROCESS	0.0074356	0.944114
PDZ_DOMAIN_BINDING	0.0074356	0.944114
GTPASE_ACTIVITY	0.00914299	0.944114
BIOCARTA_BARRESTIN_PATHWAY	0.00945446	0.944114
POSITIVE_REGULATION_OF_PHOSPHATE_METABOLIC_PROCESS	0.00945446	0.944114
POSITIVE_REGULATION_OF_PHOSPHORYLATION	0.00945446	0.944114
NUCLEOSIDE_TRIPHOSPHATASE_ACTIVITY	0.00954833	0.944114
POSITIVE_REGULATION_OF_CELLULAR_PROTEIN_METABOLIC_PROCESS	0.0102974	0.944114
MEMBRANE_PART	0.0112468	0.944114
BIOCARTA_AT1R_PATHWAY	0.0113922	0.944114
BIOCARTA_BARR_MAPK_PATHWAY	0.0116877	0.944114
POSITIVE_REGULATION_OF_TRANSLATION	0.0116877	0.944114
IMMUNE_EFFECTOR_PROCESS	0.0116877	0.944114
MAP_KINASE_ACTIVITY	0.0116877	0.944114
POSITIVE_REGULATION_OF_PROTEIN_METABOLIC_PROCESS	0.0125516	0.944114
PYROPHOSPHATASE_ACTIVITY	0.0136064	0.944114
REACTOME_MAP_KINASES_ACTIVATION_IN_TLR_CASCADE	0.0137761	0.944114
NEGATIVE_REGULATION_OF_CELLULAR_PROCESS	0.0140497	0.944114
HYDROLASE_ACTIVITY__ACTING_ON_ACID_ANHYDRIDES	0.014071	0.944114
NEGATIVE_REGULATION_OF_TRANSCRIPTION_FACTOR_ACTIVITY	0.0141276	0.944114
REACTOME_ACTIVATION_OF_BH3_ONLY_PROTEINS	0.0141276	0.944114
NEGATIVE_REGULATION_OF_TRANSCRIPTION	0.0142784	0.944114
REGULATION_OF_GENE_EXPRESSION	0.0157819	0.944114
PROTEIN_MODIFICATION_PROCESS	0.0157819	0.944114
CYSTEINE_TYPE_PEPTIDASE_ACTIVITY	0.0164224	0.944114
POST_GOLGI_VESICLE_MEDIATED_TRANSPORT	0.0167667	0.944114
NEGATIVE_REGULATION_OF_DNA_BINDING	0.0167667	0.944114
REACTOME_OLFACTORY_SIGNALING_PATHWAY	0.0167667	0.944114
BIOPOLYMER_MODIFICATION	0.0180043	0.944114
INTRACELLULAR_SIGNALING_CASCADE	0.0180043	0.944114
NEGATIVE_REGULATION_OF_BIOLOGICAL_PROCESS	0.0183402	0.944114
BIOCARTA_BARRESTIN_SRC_PATHWAY	0.0195975	0.944114
MUSCLE_CELL_DIFFERENTIATION	0.0195975	0.944114
NEGATIVE_REGULATION_OF_BINDING	0.0195975	0.944114
REACTOME_TRAF6_MEDIATED_INDUCTION_OF_THE_ANTIVIRAL_CYTOKINE_IFN_ALPHA_BETA_CASCADE	0.0208896	0.944114
MEMBRANE	0.0210781	0.944114
BIOCARTA_SPPA_PATHWAY	0.0226129	0.944114
BIOCARTA_STRESS_PATHWAY	0.0226129	0.944114
REGULATION_OF_CYTOKINE_BIOSYNTHETIC_PROCESS	0.0226129	0.944114
TRANSMEMBRANE_RECEPTOR_PROTEIN_PHOSPHATASE_ACTIVITY	0.0226129	0.944114
DNA_DEPENDENT_ATPASE_ACTIVITY	0.0226129	0.944114
REACTOME_G_BETA_GAMMA_SIGNALLING_THROUGH_PLC_BETA	0.0226129	0.944114
NEGATIVE_REGULATION_OF_NUCLEOBASE__NUCLEOSIDE__NUCLEOTIDE_AND_NUCLEIC_ACID_METABOLIC_PROCESS	0.0228019	0.944114
PROTEIN_TYROSINE_PHOSPHATASE_ACTIVITY	0.0242015	0.944114
REACTOME_TOLL_LIKE_RECEPTOR_3_CASCADE	0.0242015	0.944114
REACTOME_MRNA_SPLICING	0.0252195	0.944114
BIOCARTA_CCR3_PATHWAY	0.025806	0.944114
BIOCARTA_CERAMIDE_PATHWAY	0.025806	0.944114
EARLY_ENDOSOME	0.025806	0.944114
CYTOKINE_METABOLIC_PROCESS	0.025806	0.944114
CYTOKINE_BIOSYNTHETIC_PROCESS	0.025806	0.944114
GOLGI_MEMBRANE	0.0259577	0.944114
NUCLEUS	0.0263924	0.944114
KEGG_ERBB_SIGNALING_PATHWAY	0.0264782	0.944114
POST_TRANSLATIONAL_PROTEIN_MODIFICATION	0.0268928	0.944144
PHOSPHORIC_ESTER_HYDROLASE_ACTIVITY	0.0280786	0.970838
REACTOME_G_BETA_GAMMA_SIGNALLING_THROUGH_PI3KGAMMA	0.0326981	1
MACROMOLECULE_BIOSYNTHETIC_PROCESS	0.0329753	1
SECRETION_BY_CELL	0.0348155	1
INTRINSIC_TO_MEMBRANE	0.0356606	1
REGULATION_OF_TRANSLATION	0.0357344	1
PROTEIN_AMINO_ACID_N_LINKED_GLYCOSYLATION	0.0363841	1
ENDOSOME_TRANSPORT	0.0363841	1
REACTOME_DARPP32_EVENTS	0.0363841	1
VOLTAGE_GATED_CHANNEL_ACTIVITY	0.0401046	1
BIOCARTA_FAS_PATHWAY	0.0402216	1
BIOCARTA_EDG1_PATHWAY	0.0402216	1
NEGATIVE_REGULATION_OF_SIGNAL_TRANSDUCTION	0.0402216	1
PROTEIN_KINASE_CASCADE	0.0412305	1
BIOCARTA_GLEEVEC_PATHWAY	0.0442045	1
BIOCARTA_TNFR1_PATHWAY	0.0442045	1
REGULATION_OF_CELLULAR_METABOLIC_PROCESS	0.044512	1
KEGG_TOLL_LIKE_RECEPTOR_SIGNALING_PATHWAY	0.0447326	1
PROTEIN_DOMAIN_SPECIFIC_BINDING	0.0447326	1
ESTABLISHMENT_OF_CELLULAR_LOCALIZATION	0.0458926	1
GOLGI_APPARATUS	0.0463719	1
KEGG_FC_EPSILON_RI_SIGNALING_PATHWAY	0.047142	1
REACTOME_TOLL_RECEPTOR_CASCADES	0.047142	1
REGULATION_OF_CELLULAR_PROTEIN_METABOLIC_PROCESS	0.0480508	1
KEGG_TYPE_I_DIABETES_MELLITUS	0.0483269	1
BIOCARTA_MPR_PATHWAY	0.0483269	1
BIOCARTA_MYOSIN_PATHWAY	0.0483269	1
BIOCARTA_TOLL_PATHWAY	0.0483269	1
PROTEIN_AMINO_ACID_LIPIDATION	0.0483269	1
LIPOPROTEIN_BIOSYNTHETIC_PROCESS	0.0483269	1
NEGATIVE_REGULATION_OF_CELLULAR_METABOLIC_PROCESS	0.0488342	1
REGULATION_OF_METABOLIC_PROCESS	0.0492147	1
KEGG_PHOSPHATIDYLINOSITOL_SIGNALING_SYSTEM	0.0496141	1
NEGATIVE_REGULATION_OF_METABOLIC_PROCESS	0.051376	1
LIPOPROTEIN_METABOLIC_PROCESS	0.052583	1
HYDROLASE_ACTIVITY__ACTING_ON_ESTER_BONDS	0.0539977	1
PROTEIN_METABOLIC_PROCESS	0.0544264	1
KEGG_LONG_TERM_POTENTIATION	0.0547444	1
INTEGRAL_TO_MEMBRANE	0.0550683	1
ESTABLISHMENT_OF_LOCALIZATION	0.055543	1
REACTOME_ELONGATION_AND_PROCESSING_OF_CAPPED_TRANSCRIPTS	0.0555778	1
ESTABLISHMENT_OF_PROTEIN_LOCALIZATION	0.0556857	1
KEGG_GLYCOSYLPHOSPHATIDYLINOSITOL_GPI_ANCHOR_BIOSYNTHESIS	0.0569671	1
KEGG_HEMATOPOIETIC_CELL_LINEAGE	0.0569671	1
BIOCARTA_EGF_PATHWAY	0.0569671	1
BIOCARTA_PYK2_PATHWAY	0.0569671	1
TRANSPORT_VESICLE	0.0569671	1
REACTOME_MAPK_TARGETS_NUCLEAR_EVENTS_MEDIATED_BY_MAP_KINASES	0.0569671	1
CELLULAR_LOCALIZATION	0.0571166	1
REGULATION_OF_PROTEIN_METABOLIC_PROCESS	0.0575536	1
BIOCARTA_PDGF_PATHWAY	0.0614738	1
LYMPHOCYTE_ACTIVATION	0.0614738	1
PHOSPHORIC_DIESTER_HYDROLASE_ACTIVITY	0.0614738	1
REACTOME_SYNTHESIS_OF_GPI_ANCHORED_PROTEINS	0.0614738	1
REACTOME_PROCESSING_OF_CAPPED_INTRON_CONTAINING_PRE_MRNA	0.0616169	1
REGULATION_OF_TRANSCRIPTION	0.0625349	1
NUCLEAR_ENVELOPE	0.0657297	1
PHOSPHOPROTEIN_PHOSPHATASE_ACTIVITY	0.0657297	1
BIOCARTA_ERYTH_PATHWAY	0.0659152	1
BIOCARTA_IL17_PATHWAY	0.0659152	1
REGULATION_OF_INTERFERON_GAMMA_BIOSYNTHETIC_PROCESS	0.0659152	1
INTERLEUKIN_2_PRODUCTION	0.0659152	1
REGULATION_OF_JAK_STAT_CASCADE	0.0659152	1
BIOCARTA_ALK_PATHWAY	0.0660977	1
BIOCARTA_PAR1_PATHWAY	0.0660977	1
REGULATION_OF_PHOSPHORYLATION	0.0660977	1
REGULATION_OF_TRANSCRIPTION_FACTOR_ACTIVITY	0.0660977	1
REACTOME_ACTIVATION_OF_KAINATE_RECEPTORS_UPON_GLUTAMATE_BINDING	0.0660977	1
TRANSPORT	0.067067	1
SECRETION	0.0679892	1
CYTOPLASM	0.0683394	1
SECRETORY_PATHWAY	0.0686226	1
REACTOME_INNATE_IMMUNITY_SIGNALING	0.0745788	1
KEGG_MAPK_SIGNALING_PATHWAY	0.0745984	1
BIOCARTA_FMLP_PATHWAY	0.0756765	1
REGULATION_OF_SIGNAL_TRANSDUCTION	0.0766442	1
VESICLE_MEDIATED_TRANSPORT	0.0766442	1
PROTEIN_LOCALIZATION	0.0785599	1
CELLULAR_PROTEIN_METABOLIC_PROCESS	0.0803117	1
BIOCARTA_TCR_PATHWAY	0.0806214	1
RECEPTOR_SIGNALING_PROTEIN_SERINE_THREONINE_KINASE_ACTIVITY	0.0806214	1
CELL_PROLIFERATION_GO_0008283	0.0816817	1
MAINTENANCE_OF_CELLULAR_LOCALIZATION	0.0817076	1
DEFENSE_RESPONSE_TO_VIRUS	0.0817076	1
POSITIVE_REGULATION_OF_DNA_METABOLIC_PROCESS	0.0817076	1
MAINTENANCE_OF_CELLULAR_PROTEIN_LOCALIZATION	0.0817076	1
S_PHASE_OF_MITOTIC_CELL_CYCLE	0.0817076	1
INTERFERON_GAMMA_BIOSYNTHETIC_PROCESS	0.0817076	1
INTERFERON_GAMMA_PRODUCTION	0.0817076	1
NUCLEOBASE__NUCLEOSIDE__NUCLEOTIDE_AND_NUCLEIC_ACID_TRANSMEMBRANE_TRANSPORTER_ACTIVITY	0.0817076	1
ORGANELLE_PART	0.0848984	1
BIOCARTA_FCER1_PATHWAY	0.0856636	1
BIOCARTA_P38MAPK_PATHWAY	0.0856636	1
REGULATION_OF_DNA_BINDING	0.0856636	1
LEUKOCYTE_ACTIVATION	0.0856636	1
MEMBRANE_FRACTION	0.0863726	1
REACTOME_FORMATION_AND_MATURATION_OF_MRNA_TRANSCRIPT	0.0865684	1
GATED_CHANNEL_ACTIVITY	0.0871487	1
CELLULAR_MACROMOLECULE_METABOLIC_PROCESS	0.0872778	1
RECEPTOR_ACTIVITY	0.0886732	1
INTRINSIC_TO_PLASMA_MEMBRANE	0.0894789	1
PLASMA_MEMBRANE_PART	0.0896369	1
KEGG_GNRH_SIGNALING_PATHWAY	0.090423	1
KEGG_LYSINE_DEGRADATION	0.0907985	1
TRANSMEMBRANE_RECEPTOR_PROTEIN_SERINE_THREONINE_KINASE_SIGNALING_PATHWAY	0.0907985	1
PLASMA_MEMBRANE	0.091416	1
REGULATION_OF_APOPTOSIS	0.0917157	1
REGULATION_OF_PROGRAMMED_CELL_DEATH	0.093536	1
BIOCARTA_BIOPEPTIDES_PATHWAY	0.0960214	1
BIOCARTA_KERATINOCYTE_PATHWAY	0.0960214	1
JNK_CASCADE	0.0960214	1
REACTOME_POST_TRANSLATIONAL_PROTEIN_MODIFICATION	0.0960214	1
REGULATION_OF_NUCLEOBASE__NUCLEOSIDE__NUCLEOTIDE_AND_NUCLEIC_ACID_METABOLIC_PROCESS	0.096599	1
PROTEIN_TRANSPORT	0.0966923	1
VACUOLAR_PART	0.0972345	1
LYSOSOMAL_MEMBRANE	0.0972345	1
VACUOLAR_MEMBRANE	0.0972345	1
POSITIVE_REGULATION_OF_CYTOKINE_SECRETION	0.0972345	1
PROTEIN_TARGETING_TO_MEMBRANE	0.0972345	1
OLIGOSACCHARIDE_METABOLIC_PROCESS	0.0972345	1
POSITIVE_REGULATION_OF_CELL_CYCLE	0.0972345	1
POSITIVE_REGULATION_OF_PROTEIN_AMINO_ACID_PHOSPHORYLATION	0.0972345	1
MAINTENANCE_OF_PROTEIN_LOCALIZATION	0.0972345	1
GABA_RECEPTOR_ACTIVITY	0.0972345	1
VOLTAGE_GATED_SODIUM_CHANNEL_ACTIVITY	0.0972345	1
REACTOME_NEURORANSMITTER_RECEPTOR_BINDING_AND_DOWNSTREAM_TRANSMISSION_IN_THE_POSTSYNAPTIC_CELL	0.100547	1
CELL_ACTIVATION	0.101328	1
CYTOKINE_PRODUCTION	0.101328	1
REACTOME_METABOLISM_OF_VITAMINS_AND_COFACTORS	0.101328	1
TRANSMEMBRANE_RECEPTOR_ACTIVITY	0.102928	1
BIOCARTA_MAPK_PATHWAY	0.104019	1
STRESS_ACTIVATED_PROTEIN_KINASE_SIGNALING_PATHWAY	0.106714	1
NON_MEMBRANE_BOUND_ORGANELLE	0.107245	1
INTRACELLULAR_NON_MEMBRANE_BOUND_ORGANELLE	0.107245	1
KEGG_CALCIUM_SIGNALING_PATHWAY	0.107346	1
CYTOPLASMIC_PART	0.107399	1
PROTEIN_DIMERIZATION_ACTIVITY	0.110089	1
KEGG_INOSITOL_PHOSPHATE_METABOLISM	0.112175	1
BIOCARTA_SRCRPTP_PATHWAY	0.1125	1
BIOCARTA_RANKL_PATHWAY	0.1125	1
BIOCARTA_VITCB_PATHWAY	0.1125	1
SARCOMERE	0.1125	1
INSOLUBLE_FRACTION	0.1125	1
REGULATION_OF_CELLULAR_PH	0.1125	1
G2_M_TRANSITION_OF_MITOTIC_CELL_CYCLE	0.1125	1
NEGATIVE_REGULATION_OF_IMMUNE_SYSTEM_PROCESS	0.1125	1
MONOVALENT_INORGANIC_CATION_HOMEOSTASIS	0.1125	1
S_PHASE	0.1125	1
REGULATION_OF_PH	0.1125	1
B_CELL_DIFFERENTIATION	0.1125	1
CELLULAR_MONOVALENT_INORGANIC_CATION_HOMEOSTASIS	0.1125	1
POSITIVE_REGULATION_OF_PROTEIN_SECRETION	0.1125	1
INNATE_IMMUNE_RESPONSE	0.1125	1
INWARD_RECTIFIER_POTASSIUM_CHANNEL_ACTIVITY	0.1125	1
MICROTUBULE_MOTOR_ACTIVITY	0.1125	1
TRANSCRIPTION_ELONGATION_REGULATOR_ACTIVITY	0.1125	1
REACTOME_VITAMIN_B5_(PANTOTHENATE)_METABOLISM	0.1125	1
MACROMOLECULE_LOCALIZATION	0.11262	1
INTRACELLULAR_TRANSPORT	0.112798	1
PROTEIN_IMPORT_INTO_NUCLEUS	0.117708	1
UBIQUITIN_CYCLE	0.117708	1
UBIQUITIN_PROTEIN_LIGASE_ACTIVITY	0.117708	1
POSITIVE_REGULATION_OF_DEVELOPMENTAL_PROCESS	0.121373	1
REACTOME_G_ALPHA_Q_SIGNALLING_EVENTS	0.122065	1
GOLGI_VESICLE_TRANSPORT	0.123307	1
PROTEIN_TARGETING	0.125804	1
CELL_FRACTION	0.12715	1
BIOCARTA_AGPCR_PATHWAY	0.12751	1
BIOCARTA_IL12_PATHWAY	0.12751	1
BIOCARTA_TALL1_PATHWAY	0.12751	1
GOLGI_STACK	0.12751	1
MITOTIC_SISTER_CHROMATID_SEGREGATION	0.12751	1
GLYCOSPHINGOLIPID_METABOLIC_PROCESS	0.12751	1
SODIUM_ION_TRANSPORT	0.12751	1
EMBRYONIC_MORPHOGENESIS	0.12751	1
REGULATION_OF_T_CELL_PROLIFERATION	0.12751	1
SISTER_CHROMATID_SEGREGATION	0.12751	1
METABOTROPIC_GLUTAMATE__GABA_B_LIKE_RECEPTOR_ACTIVITY	0.12751	1
CHAPERONE_BINDING	0.12751	1
PHOSPHOLIPASE_C_ACTIVITY	0.12751	1
REACTOME_ADENYLATE_CYCLASE_ACTIVATING_PATHWAY	0.12751	1
REACTOME_NRIF_SIGNALS_CELL_DEATH_FROM_THE_NUCLEUS	0.12751	1
REACTOME_PHOSPHORYLATION_OF_CD3_AND_TCR_ZETA_CHAINS	0.12751	1
REACTOME_RETROGRADE_NEUROTROPHIN_SIGNALLING	0.12751	1
NUCLEAR_IMPORT	0.128971	1
MEMBRANE_LIPID_BIOSYNTHETIC_PROCESS	0.128971	1
SMALL_PROTEIN_CONJUGATING_ENZYME_ACTIVITY	0.128971	1
SMALL_CONJUGATING_PROTEIN_LIGASE_ACTIVITY	0.128971	1
REACTOME_SIGNALLING_BY_NGF	0.129441	1
INTRACELLULAR_ORGANELLE_PART	0.132567	1
KEGG_SPLICEOSOME	0.133404	1
BIOCARTA_NFAT_PATHWAY	0.134694	1
PROTEIN_AMINO_ACID_DEPHOSPHORYLATION	0.134694	1
REGULATION_OF_BINDING	0.134694	1
TRANSCRIPTION	0.137167	1
PHOSPHORIC_MONOESTER_HYDROLASE_ACTIVITY	0.137264	1
LYTIC_VACUOLE	0.140473	1
CENTROSOME	0.140473	1
LYSOSOME	0.140473	1
REACTOME_SIGNALING_BY_EGFR	0.140473	1
ORGANELLE_MEMBRANE	0.1406	1
MEMBRANE_BOUND_VESICLE	0.141161	1
ION_CHANNEL_ACTIVITY	0.141161	1
REACTOME_APOPTOSIS	0.141161	1
INTEGRAL_TO_PLASMA_MEMBRANE	0.141652	1
REGULATION_OF_CELL_PROLIFERATION	0.142117	1
BIOCARTA_CSK_PATHWAY	0.142266	1
BIOCARTA_ARENRF2_PATHWAY	0.142266	1
BIOCARTA_P27_PATHWAY	0.142266	1
ANCHORED_TO_MEMBRANE	0.142266	1
ANCHORED_TO_PLASMA_MEMBRANE	0.142266	1
REGULATION_OF_CYTOKINE_SECRETION	0.142266	1
T_CELL_PROLIFERATION	0.142266	1
LYMPHOCYTE_DIFFERENTIATION	0.142266	1
B_CELL_ACTIVATION	0.142266	1
SPHINGOLIPID_BIOSYNTHETIC_PROCESS	0.142266	1
SODIUM_CHANNEL_ACTIVITY	0.142266	1
OXIDOREDUCTASE_ACTIVITY_GO_0016706	0.142266	1
ATP_DEPENDENT_RNA_HELICASE_ACTIVITY	0.142266	1
ATP_DEPENDENT_DNA_HELICASE_ACTIVITY	0.142266	1
REACTOME_GAB1_SIGNALOSOME	0.142266	1
REACTOME_ACTIVATION_OF_THE_AP1_FAMILY_OF_TRANSCRIPTION_FACTORS	0.142266	1
KEGG_CELL_ADHESION_MOLECULES_CAMS	0.145095	1
SUBSTRATE_SPECIFIC_CHANNEL_ACTIVITY	0.145095	1
ACID_AMINO_ACID_LIGASE_ACTIVITY	0.146304	1
REACTOME_PLATELET_ACTIVATION_TRIGGERS	0.146304	1
POSITIVE_REGULATION_OF_CELLULAR_PROCESS	0.147152	1
PEPTIDASE_ACTIVITY	0.149066	1
MAGNESIUM_ION_BINDING	0.152185	1
VESICLE	0.153071	1
BIOCARTA_ATM_PATHWAY	0.156775	1
BIOCARTA_CDMAC_PATHWAY	0.156775	1
BIOCARTA_MCM_PATHWAY	0.156775	1
BIOCARTA_41BB_PATHWAY	0.156775	1
LATE_ENDOSOME	0.156775	1
TRANS_GOLGI_NETWORK_TRANSPORT_VESICLE	0.156775	1
MYOBLAST_DIFFERENTIATION	0.156775	1
CENTROSOME_ORGANIZATION_AND_BIOGENESIS	0.156775	1
MICROTUBULE_ORGANIZING_CENTER_ORGANIZATION_AND_BIOGENESIS	0.156775	1
LYSOSOMAL_TRANSPORT	0.156775	1
DNA_DAMAGE_CHECKPOINT	0.156775	1
POSITIVE_REGULATION_OF_SECRETION	0.156775	1
CYTOKINE_SECRETION	0.156775	1
THIOLESTER_HYDROLASE_ACTIVITY	0.156775	1
3__5__CYCLIC_NUCLEOTIDE_PHOSPHODIESTERASE_ACTIVITY	0.156775	1
ANION_CHANNEL_ACTIVITY	0.156775	1
RNA_DEPENDENT_ATPASE_ACTIVITY	0.156775	1
CHLORIDE_CHANNEL_ACTIVITY	0.156775	1
REACTOME_CLASS_C3_METABOTROPIC_GLUTAMATE_PHEROMONE_RECEPTORS	0.156775	1
REACTOME_G1_PHASE	0.156775	1
REACTOME_MICRORNA_BIOGENESIS	0.156775	1
REACTOME_METABOLISM_OF_PROTEINS	0.157969	1
DEPHOSPHORYLATION	0.164082	1
VOLTAGE_GATED_CATION_CHANNEL_ACTIVITY	0.164082	1
REACTOME_SIGNALING_IN_IMMUNE_SYSTEM	0.168999	1
ENZYME_LINKED_RECEPTOR_PROTEIN_SIGNALING_PATHWAY	0.169422	1
VACUOLE	0.170091	1
MICROTUBULE_ORGANIZING_CENTER	0.170091	1
CYTOSOL	0.170991	1
BIOCARTA_ARAP_PATHWAY	0.17104	1
BIOCARTA_SALMONELLA_PATHWAY	0.17104	1
BIOCARTA_ERK5_PATHWAY	0.17104	1
MYOFIBRIL	0.17104	1
REGULATION_OF_TRANSFORMING_GROWTH_FACTOR_BETA_RECEPTOR_SIGNALING_PATHWAY	0.17104	1
GLYCOLIPID_METABOLIC_PROCESS	0.17104	1
VIRAL_GENOME_REPLICATION	0.17104	1
DNA_INTEGRITY_CHECKPOINT	0.17104	1
VACUOLAR_TRANSPORT	0.17104	1
MAINTENANCE_OF_LOCALIZATION	0.17104	1
POSITIVE_REGULATION_OF_PROTEIN_MODIFICATION_PROCESS	0.17104	1
CYCLIC_NUCLEOTIDE_PHOSPHODIESTERASE_ACTIVITY	0.17104	1
DOUBLE_STRANDED_RNA_BINDING	0.17104	1
ACETYLGLUCOSAMINYLTRANSFERASE_ACTIVITY	0.17104	1
REACTOME_AKT_PHOSPHORYLATES_TARGETS_IN_THE_CYTOSOL	0.17104	1
PROTEIN_IMPORT	0.176137	1
BIOSYNTHETIC_PROCESS	0.181871	1
ENDOSOME	0.182217	1
BIOCARTA_CCR5_PATHWAY	0.185065	1
BIOCARTA_CK1_PATHWAY	0.185065	1
SYNAPSE_PART	0.185065	1
TIGHT_JUNCTION	0.185065	1
CONTRACTILE_FIBER_PART	0.185065	1
REGULATION_OF_T_CELL_ACTIVATION	0.185065	1
NLS_BEARING_SUBSTRATE_IMPORT_INTO_NUCLEUS	0.185065	1
SH2_DOMAIN_BINDING	0.185065	1
MOTOR_ACTIVITY	0.185065	1
REACTOME_CD28_DEPENDENT_PI3K_AKT_SIGNALING	0.185065	1
REACTOME_STRIATED_MUSCLE_CONTRACTION	0.185065	1
REACTOME_TRAFFICKING_OF_GLUR2_CONTAINING_AMPA_RECEPTORS	0.185065	1
BIOPOLYMER_METABOLIC_PROCESS	0.186324	1
POSITIVE_REGULATION_OF_BIOLOGICAL_PROCESS	0.188071	1
KEGG_APOPTOSIS	0.188327	1
KEGG_ADIPOCYTOKINE_SIGNALING_PATHWAY	0.188327	1
KEGG_COLORECTAL_CANCER	0.188327	1
GLYCOPROTEIN_BIOSYNTHETIC_PROCESS	0.188327	1
KEGG_VEGF_SIGNALING_PATHWAY	0.194466	1
MUSCLE_DEVELOPMENT	0.194466	1
LIGASE_ACTIVITY__FORMING_CARBON_NITROGEN_BONDS	0.194466	1
KEGG_NEUROTROPHIN_SIGNALING_PATHWAY	0.194826	1
TRANSLATION	0.194826	1
KEGG_FOCAL_ADHESION	0.198091	1
BIOCARTA_GCR_PATHWAY	0.198854	1
BIOCARTA_EIF_PATHWAY	0.198854	1
BIOCARTA_NGF_PATHWAY	0.198854	1
APICAL_JUNCTION_COMPLEX	0.198854	1
APICOLATERAL_PLASMA_MEMBRANE	0.198854	1
NEGATIVE_REGULATION_OF_MULTICELLULAR_ORGANISMAL_PROCESS	0.198854	1
REGULATION_OF_PROTEIN_AMINO_ACID_PHOSPHORYLATION	0.198854	1
POSITIVE_REGULATION_OF_TRANSCRIPTION_FACTOR_ACTIVITY	0.198854	1
HOMEOSTASIS_OF_NUMBER_OF_CELLS	0.198854	1
REGULATION_OF_PROTEIN_SECRETION	0.198854	1
DNA_HELICASE_ACTIVITY	0.198854	1
RNA_HELICASE_ACTIVITY	0.198854	1
PHOSPHOINOSITIDE_BINDING	0.198854	1
SIGNAL_SEQUENCE_BINDING	0.198854	1
REACTOME_NEF_MEDIATES_DOWN_MODULATION_OF_CELL_SURFACE_RECEPTORS_BY_RECRUITING_THEM_TO_CLATHRIN_ADAPTERS	0.198854	1
REACTOME_EFFECTS_OF_PIP2_HYDROLYSIS	0.198854	1
TRANSCRIPTION_REPRESSOR_ACTIVITY	0.19915	1
KEGG_EPITHELIAL_CELL_SIGNALING_IN_HELICOBACTER_PYLORI_INFECTION	0.200629	1
REACTOME_CLATHRIN_DERIVED_VESICLE_BUDDING	0.200629	1
CELL_DEVELOPMENT	0.206386	1
POSITIVE_REGULATION_OF_I_KAPPAB_KINASE_NF_KAPPAB_CASCADE	0.206816	1
MICROTUBULE_CYTOSKELETON	0.212257	1
KEGG_TASTE_TRANSDUCTION	0.212411	1
BIOCARTA_CELLCYCLE_PATHWAY	0.212411	1
BIOCARTA_EPO_PATHWAY	0.212411	1
BIOCARTA_CDC42RAC_PATHWAY	0.212411	1
CONTRACTILE_FIBER	0.212411	1
MICROTUBULE_ORGANIZING_CENTER_PART	0.212411	1
TRANS_GOLGI_NETWORK	0.212411	1
INDUCTION_OF_APOPTOSIS_BY_EXTRACELLULAR_SIGNALS	0.212411	1
EPIDERMAL_GROWTH_FACTOR_RECEPTOR_SIGNALING_PATHWAY	0.212411	1
STEROID_HORMONE_RECEPTOR_SIGNALING_PATHWAY	0.212411	1
INTRACELLULAR_RECEPTOR_MEDIATED_SIGNALING_PATHWAY	0.212411	1
EXOCYTOSIS	0.212411	1
SKELETAL_MUSCLE_DEVELOPMENT	0.212411	1
T_CELL_ACTIVATION	0.212411	1
RESPONSE_TO_UV	0.212411	1
INTRAMOLECULAR_OXIDOREDUCTASE_ACTIVITY	0.212411	1
REACTOME_CTLA4_INHIBITORY_SIGNALING	0.212411	1
PHOSPHORYLATION	0.212658	1
KEGG_PANCREATIC_CANCER	0.213023	1
CELL_SURFACE	0.219248	1
INTRACELLULAR_PROTEIN_TRANSPORT	0.221098	1
CYTOSKELETAL_PART	0.222802	1
APOPTOSIS_GO	0.22324	1
ENDOPLASMIC_RETICULUM	0.224875	1
ATPASE_ACTIVITY__COUPLED	0.225488	1
REACTOME_TRANSMISSION_ACROSS_CHEMICAL_SYNAPSES	0.225546	1
BIOCARTA_CXCR4_PATHWAY	0.22574	1
BIOCARTA_IL2_PATHWAY	0.22574	1
BIOCARTA_HER2_PATHWAY	0.22574	1
BIOCARTA_MAL_PATHWAY	0.22574	1
BIOCARTA_ACTINY_PATHWAY	0.22574	1
BLOOD_COAGULATION	0.22574	1
LEUKOCYTE_DIFFERENTIATION	0.22574	1
CHROMOSOME_SEGREGATION	0.22574	1
REGULATION_OF_LYMPHOCYTE_ACTIVATION	0.22574	1
POSITIVE_REGULATION_OF_DNA_BINDING	0.22574	1
TRANSLATION_INITIATION_FACTOR_ACTIVITY	0.22574	1
REACTOME_ERK_MAPK_TARGETS	0.22574	1
PROGRAMMED_CELL_DEATH	0.225969	1
RNA_BINDING	0.226398	1
ORGANELLE_ORGANIZATION_AND_BIOGENESIS	0.229643	1
HOMEOSTATIC_PROCESS	0.230012	1
NEGATIVE_REGULATION_OF_TRANSCRIPTION_FROM_RNA_POLYMERASE_II_PROMOTER	0.231742	1
REGULATION_OF_I_KAPPAB_KINASE_NF_KAPPAB_CASCADE	0.231742	1
REGULATION_OF_DEVELOPMENTAL_PROCESS	0.236994	1
REACTOME_GENE_EXPRESSION	0.236994	1
KEGG_B_CELL_RECEPTOR_SIGNALING_PATHWAY	0.238007	1
INTRINSIC_TO_ENDOPLASMIC_RETICULUM_MEMBRANE	0.238844	1
INTEGRAL_TO_ENDOPLASMIC_RETICULUM_MEMBRANE	0.238844	1
JAK_STAT_CASCADE	0.238844	1
COAGULATION	0.238844	1
MRNA_BINDING	0.238844	1
ATP_DEPENDENT_HELICASE_ACTIVITY	0.238844	1
STRUCTURAL_CONSTITUENT_OF_MUSCLE	0.238844	1
REACTOME_COLLAGEN_MEDIATED_ACTIVATION_CASCADE	0.238844	1
REACTOME_SYNTHESIS_OF_GLYCOSYLPHOSPHATIDYLINOSITOL	0.238844	1
REACTOME_ADP_SIGNALLING_THROUGH_P2Y_PURINOCEPTOR_12	0.238844	1
REACTOME_DEADENYLATION_OF_MRNA	0.238844	1
REACTOME_REGULATION_OF_INSULIN_SECRETION_BY_FREE_FATTY_ACIDS	0.238844	1
KEGG_HUNTINGTONS_DISEASE	0.238993	1
KEGG_PROGESTERONE_MEDIATED_OOCYTE_MATURATION	0.24428	1
KEGG_RENAL_CELL_CARCINOMA	0.25056	1
TRANSCRIPTION_COREPRESSOR_ACTIVITY	0.25056	1
KEGG_PROTEIN_EXPORT	0.251729	1
BIOCARTA_INSULIN_PATHWAY	0.251729	1
BIOCARTA_BAD_PATHWAY	0.251729	1
BIOCARTA_IL1R_PATHWAY	0.251729	1
LIPID_RAFT	0.251729	1
AXON_GUIDANCE	0.251729	1
HEMOSTASIS	0.251729	1
POSITIVE_REGULATION_OF_BINDING	0.251729	1
VIRAL_INFECTIOUS_CYCLE	0.251729	1
PROTEIN_SECRETION	0.251729	1
GLUTAMATE_RECEPTOR_ACTIVITY	0.251729	1
REACTOME_GLUCAGON_TYPE_LIGAND_RECEPTORS	0.251729	1
REACTOME_NUCLEAR_EVENTS_KINASE_AND_TRANSCRIPTION_FACTOR_ACTIVATION	0.251729	1
REACTOME_REGULATION_OF_INSULIN_SECRETION_BY_ACETYLCHOLINE	0.251729	1
REACTOME_THROMBOXANE_SIGNALLING_THROUGH_TP_RECEPTOR	0.251729	1
REACTOME_SMOOTH_MUSCLE_CONTRACTION	0.251729	1
REACTOME_PLATELET_ACTIVATION	0.252574	1
KEGG_CHEMOKINE_SIGNALING_PATHWAY	0.257126	1
REGULATION_OF_CELL_CYCLE	0.26169	1
RNA_POLYMERASE_II_TRANSCRIPTION_FACTOR_ACTIVITY	0.26169	1
GLYCOPROTEIN_METABOLIC_PROCESS	0.263133	1
REACTOME_MEMBRANE_TRAFFICKING	0.263133	1
KEGG_DORSO_VENTRAL_AXIS_FORMATION	0.264396	1
BIOCARTA_IGF1_PATHWAY	0.264396	1
POSITIVE_REGULATION_OF_RESPONSE_TO_STIMULUS	0.264396	1
CHROMATIN_REMODELING	0.264396	1
REGULATION_OF_TRANSLATIONAL_INITIATION	0.264396	1
MEMBRANE_FUSION	0.264396	1
RESPONSE_TO_HYPOXIA	0.264396	1
REACTOME_ADP_SIGNALLING_THROUGH_P2Y_PURINOCEPTOR_1	0.264396	1
REACTOME_THE_ROLE_OF_NEF_IN_HIV1_REPLICATION_AND_DISEASE_PATHOGENESIS	0.264396	1
REACTOME_THROMBIN_SIGNALLING_THROUGH_PROTEINASE_ACTIVATED_RECEPTORS	0.264396	1
REACTOME_G_ALPHA_S_SIGNALLING_EVENTS	0.269422	1
KEGG_MELANOGENESIS	0.27571	1
LIPID_BIOSYNTHETIC_PROCESS	0.27571	1
KEGG_GLYCOSAMINOGLYCAN_BIOSYNTHESIS_HEPARAN_SULFATE	0.27685	1
BIOCARTA_P53HYPOXIA_PATHWAY	0.27685	1
BIOCARTA_MTOR_PATHWAY	0.27685	1
BIOCARTA_PGC1A_PATHWAY	0.27685	1
VESICLE_MEMBRANE	0.27685	1
AMINO_ACID_TRANSPORT	0.27685	1
VIRAL_REPRODUCTIVE_PROCESS	0.27685	1
PHOSPHOINOSITIDE_BIOSYNTHETIC_PROCESS	0.27685	1
DNA_DAMAGE_RESPONSE__SIGNAL_TRANSDUCTION	0.27685	1
REGULATION_OF_GENE_EXPRESSION__EPIGENETIC	0.27685	1
DNA_PACKAGING	0.27685	1
REACTOME_EGFR_DOWNREGULATION	0.27685	1
REACTOME_G_PROTEIN_ACTIVATION	0.27685	1
REACTOME_GS_ALPHA_MEDIATED_EVENTS_IN_GLUCAGON_SIGNALLING	0.27685	1
REACTOME_LYSOSOME_VESICLE_BIOGENESIS	0.27685	1
REACTOME_ASSOCIATION_OF_TRIC_CCT_WITH_TARGET_PROTEINS_DURING_BIOSYNTHESIS	0.27685	1
RECEPTOR_SIGNALING_PROTEIN_ACTIVITY	0.281996	1
RESPONSE_TO_STRESS	0.285519	1
KEGG_T_CELL_RECEPTOR_SIGNALING_PATHWAY	0.288277	1
MEMBRANE_LIPID_METABOLIC_PROCESS	0.288277	1
CATION_CHANNEL_ACTIVITY	0.288277	1
REACTOME_DOWNSTREAM_EVENTS_IN_GPCR_SIGNALING	0.288683	1
BIOCARTA_CARM_ER_PATHWAY	0.289094	1
BIOCARTA_EIF4_PATHWAY	0.289094	1
BIOCARTA_WNT_PATHWAY	0.289094	1
SYNAPSE	0.289094	1
STRIATED_MUSCLE_DEVELOPMENT	0.289094	1
RESPONSE_TO_LIGHT_STIMULUS	0.289094	1
SPHINGOLIPID_METABOLIC_PROCESS	0.289094	1
MYELOID_CELL_DIFFERENTIATION	0.289094	1
TRANSFERASE_ACTIVITY__TRANSFERRING_ALKYL_OR_ARYL__OTHER_THAN_METHYL__GROUPS	0.289094	1
PHOSPHOLIPASE_ACTIVITY	0.289094	1
REACTOME_CD28_CO_STIMULATION	0.289094	1
REACTOME_NUCLEAR_RECEPTOR_TRANSCRIPTION_PATHWAY	0.289094	1
REACTOME_MYOGENESSIS	0.289094	1
CELL_SURFACE_RECEPTOR_LINKED_SIGNAL_TRANSDUCTION_GO_0007166	0.289165	1
NUCLEAR_ENVELOPE_ENDOPLASMIC_RETICULUM_NETWORK	0.294552	1
NUCLEOCYTOPLASMIC_TRANSPORT	0.294552	1
LIGASE_ACTIVITY	0.294552	1
ATPASE_ACTIVITY	0.294552	1
KEGG_JAK_STAT_SIGNALING_PATHWAY	0.300819	1
NUCLEAR_TRANSPORT	0.300819	1
CHEMICAL_HOMEOSTASIS	0.300819	1
CHROMATIN	0.301133	1
GOLGI_ASSOCIATED_VESICLE	0.301133	1
GLYCEROPHOSPHOLIPID_BIOSYNTHETIC_PROCESS	0.301133	1
NUCLEOBASE__NUCLEOSIDE__NUCLEOTIDE_AND_NUCLEIC_ACID_TRANSPORT	0.301133	1
REGULATION_OF_PROTEIN_MODIFICATION_PROCESS	0.301133	1
REGULATION_OF_BODY_FLUID_LEVELS	0.301133	1
VIRAL_REPRODUCTION	0.301133	1
WOUND_HEALING	0.301133	1
OXIDOREDUCTASE_ACTIVITY_GO_0016705	0.301133	1
REACTOME_ACTIVATION_OF_ATR_IN_RESPONSE_TO_REPLICATION_STRESS	0.301133	1
REACTOME_SIGNALING_BY_BMP	0.301133	1
REACTOME_INHIBITION_OF_INSULIN_SECRETION_BY_ADRENALINE_NORADRENALINE	0.301133	1
DNA_BINDING	0.302587	1
PHOSPHOTRANSFERASE_ACTIVITY__ALCOHOL_GROUP_AS_ACCEPTOR	0.308482	1
BIOCARTA_HDAC_PATHWAY	0.312969	1
BIOCARTA_ERK_PATHWAY	0.312969	1
REGULATION_OF_SECRETION	0.312969	1
TRANSFORMING_GROWTH_FACTOR_BETA_RECEPTOR_SIGNALING_PATHWAY	0.312969	1
RECEPTOR_MEDIATED_ENDOCYTOSIS	0.312969	1
PHOSPHOINOSITIDE_METABOLIC_PROCESS	0.312969	1
AMINE_TRANSPORT	0.312969	1
LIPASE_ACTIVITY	0.312969	1
REACTOME_GLUCAGON_SIGNALING_IN_METABOLIC_REGULATION	0.312969	1
NUCLEOLUS	0.313326	1
CHROMOSOME_ORGANIZATION_AND_BIOGENESIS	0.313326	1
PROTEIN_AMINO_ACID_PHOSPHORYLATION	0.316137	1
REACTOME_FORMATION_OF_PLATELET_PLUG	0.317054	1
KEGG_PYRUVATE_METABOLISM	0.324605	1
NUCLEAR_PORE	0.324605	1
TRANSLATIONAL_INITIATION	0.324605	1
CELL_CYCLE_CHECKPOINT_GO_0000075	0.324605	1
REGULATION_OF_RESPONSE_TO_STIMULUS	0.324605	1
REACTOME_G2_M_CHECKPOINTS	0.324605	1
REACTOME_SIGNAL_AMPLIFICATION	0.324605	1
KEGG_VASCULAR_SMOOTH_MUSCLE_CONTRACTION	0.325785	1
POSITIVE_REGULATION_OF_SIGNAL_TRANSDUCTION	0.325785	1
MAPKKK_CASCADE_GO_0000165	0.325785	1
ENVELOPE	0.326335	1
ORGANELLE_ENVELOPE	0.326335	1
I_KAPPAB_KINASE_NF_KAPPAB_CASCADE	0.331992	1
KEGG_ENDOCYTOSIS	0.335616	1
KEGG_COMPLEMENT_AND_COAGULATION_CASCADES	0.336045	1
VOLTAGE_GATED_POTASSIUM_CHANNEL_ACTIVITY	0.336045	1
ANION_TRANSMEMBRANE_TRANSPORTER_ACTIVITY	0.336045	1
TRANSLATION_FACTOR_ACTIVITY__NUCLEIC_ACID_BINDING	0.336045	1
CYSTEINE_TYPE_ENDOPEPTIDASE_ACTIVITY	0.336045	1
REACTOME_ADHERENS_JUNCTIONS_INTERACTIONS	0.336045	1
REACTOME_TRAFFICKING_OF_AMPA_RECEPTORS	0.336045	1
CYTOSKELETON	0.338522	1
BIOCARTA_AGR_PATHWAY	0.347293	1
PORE_COMPLEX	0.347293	1
VOLTAGE_GATED_POTASSIUM_CHANNEL_COMPLEX	0.347293	1
REGULATION_OF_DNA_METABOLIC_PROCESS	0.347293	1
REGULATION_OF_IMMUNE_SYSTEM_PROCESS	0.347293	1
TRANSLATION_REGULATOR_ACTIVITY	0.347293	1
UDP_GLYCOSYLTRANSFERASE_ACTIVITY	0.347293	1
REACTOME_MRNA_3_END_PROCESSING	0.347293	1
REACTOME_MUSCLE_CONTRACTION	0.347293	1
KEGG_TYPE_II_DIABETES_MELLITUS	0.358352	1
BIOCARTA_GPCR_PATHWAY	0.358352	1
RESPONSE_TO_VIRUS	0.358352	1
MICROTUBULE_CYTOSKELETON_ORGANIZATION_AND_BIOGENESIS	0.358352	1
UNFOLDED_PROTEIN_BINDING	0.358352	1
TRANSFERASE_ACTIVITY__TRANSFERRING_GROUPS_OTHER_THAN_AMINO_ACYL_GROUPS	0.358352	1
ISOMERASE_ACTIVITY	0.358352	1
REACTOME_PLC_BETA_MEDIATED_EVENTS	0.358352	1
REGULATION_OF_TRANSCRIPTION_FROM_RNA_POLYMERASE_II_PROMOTER	0.358445	1
CELL_CYCLE_GO_0007049	0.362298	1
SUBSTRATE_SPECIFIC_TRANSMEMBRANE_TRANSPORTER_ACTIVITY	0.362298	1
CHROMOSOME	0.362769	1
POSITIVE_REGULATION_OF_CELLULAR_METABOLIC_PROCESS	0.363408	1
CYTOPLASMIC_MEMBRANE_BOUND_VESICLE	0.368864	1
ORGAN_MORPHOGENESIS	0.368864	1
BIOCARTA_BCR_PATHWAY	0.369224	1
BIOCARTA_RHO_PATHWAY	0.369224	1
CLATHRIN_COATED_VESICLE	0.369224	1
CARBOXYLIC_ACID_TRANSPORT	0.369224	1
REGULATION_OF_CYCLIN_DEPENDENT_PROTEIN_KINASE_ACTIVITY	0.369224	1
GLYCEROPHOSPHOLIPID_METABOLIC_PROCESS	0.369224	1
SEQUENCE_SPECIFIC_DNA_BINDING	0.369224	1
KINASE_ACTIVITY	0.372166	1
PURINE_RIBONUCLEOTIDE_BINDING	0.377244	1
KEGG_GLYCEROLIPID_METABOLISM	0.379913	1
PHOSPHOLIPID_BIOSYNTHETIC_PROCESS	0.379913	1
ORGANIC_ACID_TRANSPORT	0.379913	1
HELICASE_ACTIVITY	0.379913	1
CYTOKINE_ACTIVITY	0.379913	1
REACTOME_PI3K_AKT_SIGNALLING	0.379913	1
REACTOME_SIGNALLING_TO_ERKS	0.379913	1
CYTOPLASMIC_VESICLE	0.380985	1
REACTOME_TRKA_SIGNALLING_FROM_THE_PLASMA_MEMBRANE	0.380985	1
POSITIVE_REGULATION_OF_METABOLIC_PROCESS	0.386436	1
KEGG_TIGHT_JUNCTION	0.387008	1
KEGG_OLFACTORY_TRANSDUCTION	0.390422	1
PROTEIN_UBIQUITINATION	0.390422	1
RESPONSE_TO_RADIATION	0.390422	1
PHOSPHOLIPID_BINDING	0.390422	1
TRANSMEMBRANE_RECEPTOR_PROTEIN_TYROSINE_KINASE_ACTIVITY	0.390422	1
REACTOME_CHAPERONIN_MEDIATED_PROTEIN_FOLDING	0.390422	1
PURINE_NUCLEOTIDE_BINDING	0.391021	1
METAL_ION_TRANSMEMBRANE_TRANSPORTER_ACTIVITY	0.393007	1
PROTEIN_KINASE_ACTIVITY	0.393072	1
NUCLEAR_PART	0.396332	1
NEGATIVE_REGULATION_OF_TRANSCRIPTION__DNA_DEPENDENT	0.398979	1
NEGATIVE_REGULATION_OF_RNA_METABOLIC_PROCESS	0.398979	1
KEGG_N_GLYCAN_BIOSYNTHESIS	0.400754	1
BIOCARTA_INTEGRIN_PATHWAY	0.400754	1
BIOCARTA_MET_PATHWAY	0.400754	1
REACTOME_TCR_SIGNALING	0.400754	1
REACTOME_METABOLISM_OF_MRNA	0.400754	1
PROTEIN_SERINE_THREONINE_KINASE_ACTIVITY	0.404722	1
REGULATION_OF_MOLECULAR_FUNCTION	0.408389	1
NUCLEAR_MEMBRANE_PART	0.410911	1
GTP_BINDING	0.410911	1
REACTOME_TRANSLATION_INITIATION_COMPLEX_FORMATION	0.410911	1
TRANSMEMBRANE_TRANSPORTER_ACTIVITY	0.412208	1
ACTIN_CYTOSKELETON	0.416729	1
KEGG_NOD_LIKE_RECEPTOR_SIGNALING_PATHWAY	0.420898	1
KEGG_RIG_I_LIKE_RECEPTOR_SIGNALING_PATHWAY	0.420898	1
PROTEIN_MODIFICATION_BY_SMALL_PROTEIN_CONJUGATION	0.420898	1
EMBRYONIC_DEVELOPMENT	0.420898	1
TRANSFERASE_ACTIVITY__TRANSFERRING_ACYL_GROUPS	0.420898	1
GUANYL_NUCLEOTIDE_BINDING	0.420898	1
REACTOME_REGULATION_OF_LIPID_METABOLISM_BY_PEROXISOME_PROLIFERATOR_ACTIVATED_RECEPTOR_ALPHA	0.420898	1
ION_TRANSMEMBRANE_TRANSPORTER_ACTIVITY	0.427356	1
TRANSCRIPTION_FACTOR_BINDING	0.427429	1
KEGG_CYTOKINE_CYTOKINE_RECEPTOR_INTERACTION	0.428417	1
RESPONSE_TO_DNA_DAMAGE_STIMULUS	0.428417	1
NUCLEAR_CHROMOSOME	0.430716	1
VASCULATURE_DEVELOPMENT	0.430716	1
POTASSIUM_CHANNEL_ACTIVITY	0.430716	1
REACTOME_COSTIMULATION_BY_THE_CD28_FAMILY	0.430716	1
NUCLEOTIDE_BINDING	0.431848	1
NERVOUS_SYSTEM_DEVELOPMENT	0.439301	1
COATED_VESICLE	0.440369	1
INTERCELLULAR_JUNCTION	0.440369	1
AXONOGENESIS	0.440369	1
RESPONSE_TO_OTHER_ORGANISM	0.440369	1
REACTOME_CELL_CELL_ADHESION_SYSTEMS	0.440369	1
REACTOME_NRAGE_SIGNALS_DEATH_THROUGH_JNK	0.440369	1
ANATOMICAL_STRUCTURE_MORPHOGENESIS	0.446315	1
KEGG_MTOR_SIGNALING_PATHWAY	0.449859	1
BIOCARTA_HIVNEF_PATHWAY	0.449859	1
HEMOPOIESIS	0.449859	1
HEMOPOIETIC_OR_LYMPHOID_ORGAN_DEVELOPMENT	0.449859	1
NEGATIVE_REGULATION_OF_APOPTOSIS	0.451418	1
KEGG_PATHWAYS_IN_CANCER	0.453818	1
CELL_CELL_SIGNALING	0.453818	1
KEGG_INSULIN_SIGNALING_PATHWAY	0.457087	1
NEGATIVE_REGULATION_OF_PROGRAMMED_CELL_DEATH	0.457087	1
CHROMATIN_MODIFICATION	0.459189	1
TRANSMEMBRANE_RECEPTOR_PROTEIN_KINASE_ACTIVITY	0.459189	1
SUBSTRATE_SPECIFIC_TRANSPORTER_ACTIVITY	0.461289	1
MEMBRANE_ORGANIZATION_AND_BIOGENESIS	0.462722	1
NEGATIVE_REGULATION_OF_CELL_PROLIFERATION	0.462722	1
IMMUNE_SYSTEM_PROCESS	0.462919	1
ION_BINDING	0.467299	1
DEFENSE_RESPONSE	0.468323	1
KEGG_RNA_DEGRADATION	0.468362	1
KEGG_ENDOMETRIAL_CANCER	0.468362	1
IMMUNE_SYSTEM_DEVELOPMENT	0.468362	1
REACTOME_CLASS_B2_SECRETIN_FAMILY_RECEPTORS	0.468362	1
REGULATION_OF_BIOLOGICAL_QUALITY	0.468725	1
TRANSFERASE_ACTIVITY__TRANSFERRING_PHOSPHORUS_CONTAINING_GROUPS	0.475608	1
KEGG_GLYCEROPHOSPHOLIPID_METABOLISM	0.47738	1
KEGG_CARDIAC_MUSCLE_CONTRACTION	0.47738	1
KEGG_NON_SMALL_CELL_LUNG_CANCER	0.47738	1
INTEGRAL_TO_ORGANELLE_MEMBRANE	0.47738	1
NUCLEAR_MEMBRANE	0.47738	1
G_PROTEIN_SIGNALING__COUPLED_TO_CAMP_NUCLEOTIDE_SECOND_MESSENGER	0.47738	1
KEGG_ALZHEIMERS_DISEASE	0.479422	1
ATP_BINDING	0.479422	1
KEGG_P53_SIGNALING_PATHWAY	0.486246	1
KEGG_AMYOTROPHIC_LATERAL_SCLEROSIS_ALS	0.486246	1
CELLULAR_MORPHOGENESIS_DURING_DIFFERENTIATION	0.486246	1
CAMP_MEDIATED_SIGNALING	0.486246	1
PEPTIDE_BINDING	0.486246	1
NUCLEOBASE__NUCLEOSIDE__NUCLEOTIDE_AND_NUCLEIC_ACID_METABOLIC_PROCESS	0.486332	1
REGULATION_OF_TRANSCRIPTION__DNA_DEPENDENT	0.491871	1
KEGG_ACUTE_MYELOID_LEUKEMIA	0.494962	1
INTRINSIC_TO_ORGANELLE_MEMBRANE	0.494962	1
CELL_CYCLE_ARREST_GO_0007050	0.494962	1
NEGATIVE_REGULATION_OF_CATALYTIC_ACTIVITY	0.494962	1
PROTEIN_TYROSINE_KINASE_ACTIVITY	0.494962	1
KEGG_ANTIGEN_PROCESSING_AND_PRESENTATION	0.503532	1
NEURITE_DEVELOPMENT	0.503532	1
MITOSIS	0.503532	1
REGULATION_OF_RNA_METABOLIC_PROCESS	0.504751	1
IMMUNE_RESPONSE	0.506541	1
CARBOHYDRATE_METABOLIC_PROCESS	0.506541	1
TRANSCRIPTION_FROM_RNA_POLYMERASE_II_PROMOTER	0.511145	1
KEGG_AXON_GUIDANCE	0.511855	1
PROTEIN_COMPLEX_ASSEMBLY	0.511855	1
ADENYL_RIBONUCLEOTIDE_BINDING	0.511855	1
PERINUCLEAR_REGION_OF_CYTOPLASM	0.511956	1
PROTEIN_RNA_COMPLEX_ASSEMBLY	0.511956	1
INTERPHASE_OF_MITOTIC_CELL_CYCLE	0.511956	1
REACTOME_GOLGI_ASSOCIATED_VESICLE_BIOGENESIS	0.511956	1
M_PHASE_OF_MITOTIC_CELL_CYCLE	0.520239	1
REACTOME_CELL_DEATH_SIGNALLING_VIA_NRAGE_NRIF_AND_NADE	0.520239	1
REACTOME_REGULATION_OF_INSULIN_SECRETION_BY_GLUCAGON_LIKE_PEPTIDE_1	0.520239	1
RESPONSE_TO_ENDOGENOUS_STIMULUS	0.52237	1
ADENYL_NUCLEOTIDE_BINDING	0.527571	1
KEGG_MELANOMA	0.528382	1
CELLULAR_CATION_HOMEOSTASIS	0.528382	1
CATION_HOMEOSTASIS	0.528382	1
CELL_JUNCTION	0.536388	1
INTERPHASE	0.536388	1
RAS_PROTEIN_SIGNAL_TRANSDUCTION	0.536388	1
KEGG_NEUROACTIVE_LIGAND_RECEPTOR_INTERACTION	0.537858	1
REACTOME_HEMOSTASIS	0.539127	1
KEGG_LONG_TERM_DEPRESSION	0.544258	1
KEGG_GLIOMA	0.544258	1
RESPONSE_TO_ABIOTIC_STIMULUS	0.544258	1
PHOSPHOLIPID_METABOLIC_PROCESS	0.544258	1
REACTOME_REGULATION_OF_GENE_EXPRESSION_IN_BETA_CELLS	0.544258	1
KEGG_HYPERTROPHIC_CARDIOMYOPATHY_HCM	0.551996	1
NEURON_DEVELOPMENT	0.551996	1
REACTOME_NCAM_SIGNALING_FOR_NEURITE_OUT_GROWTH	0.551996	1
REPRODUCTION	0.553	1
CATION_TRANSMEMBRANE_TRANSPORTER_ACTIVITY	0.557969	1
REACTOME_GLUCOSE_AND_OTHER_SUGAR_SLC_TRANSPORTERS	0.559603	1
RECEPTOR_BINDING	0.567072	1
GAMETE_GENERATION	0.567081	1
ESTABLISHMENT_AND_OR_MAINTENANCE_OF_CHROMATIN_ARCHITECTURE	0.567081	1
TRANSMEMBRANE_RECEPTOR_PROTEIN_TYROSINE_KINASE_SIGNALING_PATHWAY	0.567081	1
REACTOME_CELL_JUNCTION_ORGANIZATION	0.567081	1
SYNAPTIC_TRANSMISSION	0.572642	1
RIBONUCLEOPROTEIN_COMPLEX_BIOGENESIS_AND_ASSEMBLY	0.574434	1
G_PROTEIN_SIGNALING__COUPLED_TO_CYCLIC_NUCLEOTIDE_SECOND_MESSENGER	0.574434	1
TRANSFERASE_ACTIVITY__TRANSFERRING_HEXOSYL_GROUPS	0.581662	1
REACTOME_REGULATION_OF_BETA_CELL_DEVELOPMENT	0.581662	1
CELLULAR_BIOSYNTHETIC_PROCESS	0.582572	1
MACROMOLECULAR_COMPLEX_ASSEMBLY	0.586393	1
NEGATIVE_REGULATION_OF_CELL_CYCLE	0.588768	1
ION_HOMEOSTASIS	0.588768	1
CYCLIC_NUCLEOTIDE_MEDIATED_SIGNALING	0.588768	1
NEGATIVE_REGULATION_OF_DEVELOPMENTAL_PROCESS	0.591656	1
KEGG_CHRONIC_MYELOID_LEUKEMIA	0.595754	1
KEGG_SMALL_CELL_LUNG_CANCER	0.595754	1
KEGG_DILATED_CARDIOMYOPATHY	0.595754	1
POSITIVE_REGULATION_OF_TRANSFERASE_ACTIVITY	0.595754	1
LIPID_BINDING	0.595754	1
ENDOPEPTIDASE_ACTIVITY	0.602622	1
TRANSMISSION_OF_NERVE_IMPULSE	0.6055	1
CELLULAR_COMPONENT_ASSEMBLY	0.608846	1
TRANSCRIPTION_FACTOR_ACTIVITY	0.608846	1
KEGG_TGF_BETA_SIGNALING_PATHWAY	0.609375	1
KEGG_ADHERENS_JUNCTION	0.609375	1
M_PHASE	0.609375	1
REACTOME_GTP_HYDROLYSIS_AND_JOINING_OF_THE_60S_RIBOSOMAL_SUBUNIT	0.609375	1
TRANSCRIPTION__DNA_DEPENDENT	0.609851	1
RNA_METABOLIC_PROCESS	0.612098	1
RNA_BIOSYNTHETIC_PROCESS	0.612463	1
NEURON_DIFFERENTIATION	0.616013	1
MONOVALENT_INORGANIC_CATION_TRANSPORT	0.616013	1
REACTOME_P75_NTR_RECEPTOR_MEDIATED_SIGNALLING	0.616013	1
SEXUAL_REPRODUCTION	0.622539	1
RESPONSE_TO_BIOTIC_STIMULUS	0.622539	1
RNA_SPLICING	0.622539	1
ENDOPLASMIC_RETICULUM_MEMBRANE	0.628954	1
CELL_MIGRATION	0.628954	1
CALCIUM_ION_BINDING	0.628954	1
SMALL_GTPASE_MEDIATED_SIGNAL_TRANSDUCTION	0.635261	1
REACTOME_METABOLISM_OF_RNA	0.635261	1
REACTOME_REGULATION_OF_INSULIN_SECRETION	0.640683	1
CHROMOSOMAL_PART	0.641462	1
MICROTUBULE_BASED_PROCESS	0.641462	1
GENERATION_OF_NEURONS	0.641462	1
ENDOPLASMIC_RETICULUM_PART	0.647558	1
KEGG_GAP_JUNCTION	0.653551	1
KEGG_FC_GAMMA_R_MEDIATED_PHAGOCYTOSIS	0.653551	1
REACTOME_TRANSLATION	0.653551	1
NEUROLOGICAL_SYSTEM_PROCESS	0.658032	1
PROTEIN_COMPLEX	0.658423	1
KEGG_PROSTATE_CANCER	0.659442	1
KEGG_OOCYTE_MEIOSIS	0.665234	1
REPRODUCTIVE_PROCESS	0.665234	1
NEUROGENESIS	0.665234	1
KEGG_NATURAL_KILLER_CELL_MEDIATED_CYTOTOXICITY	0.670928	1
MULTI_ORGANISM_PROCESS	0.670928	1
CELLULAR_HOMEOSTASIS	0.670928	1
REACTOME_RNA_POLYMERASE_II_TRANSCRIPTION	0.670928	1
CELLULAR_LIPID_METABOLIC_PROCESS	0.673367	1
CYTOSKELETON_ORGANIZATION_AND_BIOGENESIS	0.673367	1
DNA_REPAIR	0.676526	1
REACTOME_CELL_CYCLE_CHECKPOINTS	0.682029	1
METAL_ION_TRANSPORT	0.687439	1
POSITIVE_REGULATION_OF_CELL_PROLIFERATION	0.692757	1
REGULATION_OF_MULTICELLULAR_ORGANISMAL_PROCESS	0.692757	1
TRANSFERASE_ACTIVITY__TRANSFERRING_GLYCOSYL_GROUPS	0.692757	1
SYSTEM_DEVELOPMENT	0.695953	1
TRANSCRIPTION_COFACTOR_ACTIVITY	0.696276	1
REACTOME_GPCR_LIGAND_BINDING	0.696276	1
G_PROTEIN_COUPLED_RECEPTOR_ACTIVITY	0.697986	1
SOLUBLE_FRACTION	0.708179	1
ANTI_APOPTOSIS	0.708179	1
MITOCHONDRION	0.711614	1
RESPONSE_TO_WOUNDING	0.71803	1
MULTICELLULAR_ORGANISMAL_DEVELOPMENT	0.718738	1
ORGAN_DEVELOPMENT	0.722206	1
SECOND_MESSENGER_MEDIATED_SIGNALING	0.722831	1
PROTEIN_HOMODIMERIZATION_ACTIVITY	0.72755	1
REACTOME_G_ALPHA_I_SIGNALLING_EVENTS	0.72755	1
G_PROTEIN_COUPLED_RECEPTOR_PROTEIN_SIGNALING_PATHWAY	0.728148	1
SENSORY_PERCEPTION	0.736751	1
KEGG_CELL_CYCLE	0.745643	1
REACTOME_HOST_INTERACTIONS_OF_HIV_FACTORS	0.745643	1
KEGG_LYSOSOME	0.754236	1
REGULATION_OF_CATALYTIC_ACTIVITY	0.757158	1
CATION_TRANSPORT	0.762541	1
REGULATION_OF_CELLULAR_COMPONENT_ORGANIZATION_AND_BIOGENESIS	0.766588	1
ENZYME_ACTIVATOR_ACTIVITY	0.774477	1
MITOTIC_CELL_CYCLE	0.778322	1
MACROMOLECULAR_COMPLEX	0.779745	1
EXTRACELLULAR_SPACE	0.785817	1
POSITIVE_REGULATION_OF_CATALYTIC_ACTIVITY	0.78947	1
KEGG_UBIQUITIN_MEDIATED_PROTEOLYSIS	0.79306	1
CELL_CYCLE_PHASE	0.79659	1
LIPID_METABOLIC_PROCESS	0.799602	1
KEGG_PURINE_METABOLISM	0.80006	1
REACTOME_SLC_MEDIATED_TRANSMEMBRANE_TRANSPORT	0.806824	1
REGULATION_OF_PROTEIN_KINASE_ACTIVITY	0.813361	1
REGULATION_OF_KINASE_ACTIVITY	0.816546	1
POSITIVE_REGULATION_OF_NUCLEOBASE__NUCLEOSIDE__NUCLEOTIDE_AND_NUCLEIC_ACID_METABOLIC_PROCESS	0.816546	1
REGULATION_OF_TRANSFERASE_ACTIVITY	0.819678	1
IDENTICAL_PROTEIN_BINDING	0.824141	1
ANATOMICAL_STRUCTURE_DEVELOPMENT	0.824463	1
ION_TRANSPORT	0.825782	1
CELL_CYCLE_PROCESS	0.840159	1
RNA_PROCESSING	0.845573	1
CATION_BINDING	0.850806	1
REACTOME_TRANSCRIPTION	0.855862	1
SYSTEM_PROCESS	0.868155	1
REACTOME_AXON_GUIDANCE	0.874438	1
REACTOME_HIV_INFECTION	0.874438	1
REACTOME_TRANSMEMBRANE_TRANSPORT_OF_SMALL_MOLECULES	0.874438	1
RESPONSE_TO_EXTERNAL_STIMULUS	0.886791	1
STRUCTURAL_MOLECULE_ACTIVITY	0.886791	1
REACTOME_METABOLISM_OF_LIPIDS_AND_LIPOPROTEINS	0.888728	1
KEGG_REGULATION_OF_ACTIN_CYTOSKELETON	0.897934	1
REACTOME_DIABETES_PATHWAYS	0.904362	1
EXTRACELLULAR_REGION_PART	0.907986	1
DNA_METABOLIC_PROCESS	0.909563	1
REACTOME_INTEGRATION_OF_ENERGY_METABOLISM	0.909563	1
NUCLEAR_LUMEN	0.91797	1
OXIDOREDUCTASE_ACTIVITY	0.94234	1
REACTOME_CELL_CYCLE_MITOTIC	0.948037	1
ORGANELLE_LUMEN	0.956885	1
MEMBRANE_ENCLOSED_LUMEN	0.956885	1
EXTRACELLULAR_REGION	0.959948	1
ENZYME_REGULATOR_ACTIVITY	0.967489	1
KEGG_GLYCOLYSIS_GLUCONEOGENESIS	1	1
KEGG_CITRATE_CYCLE_TCA_CYCLE	1	1
KEGG_PENTOSE_PHOSPHATE_PATHWAY	1	1
KEGG_PENTOSE_AND_GLUCURONATE_INTERCONVERSIONS	1	1
KEGG_FRUCTOSE_AND_MANNOSE_METABOLISM	1	1
KEGG_GALACTOSE_METABOLISM	1	1
KEGG_ASCORBATE_AND_ALDARATE_METABOLISM	1	1
KEGG_FATTY_ACID_METABOLISM	1	1
KEGG_STEROID_BIOSYNTHESIS	1	1
KEGG_PRIMARY_BILE_ACID_BIOSYNTHESIS	1	1
KEGG_STEROID_HORMONE_BIOSYNTHESIS	1	1
KEGG_OXIDATIVE_PHOSPHORYLATION	1	1
KEGG_PYRIMIDINE_METABOLISM	1	1
KEGG_ALANINE_ASPARTATE_AND_GLUTAMATE_METABOLISM	1	1
KEGG_GLYCINE_SERINE_AND_THREONINE_METABOLISM	1	1
KEGG_CYSTEINE_AND_METHIONINE_METABOLISM	1	1
KEGG_VALINE_LEUCINE_AND_ISOLEUCINE_DEGRADATION	1	1
KEGG_VALINE_LEUCINE_AND_ISOLEUCINE_BIOSYNTHESIS	1	1
KEGG_ARGININE_AND_PROLINE_METABOLISM	1	1
KEGG_HISTIDINE_METABOLISM	1	1
KEGG_TYROSINE_METABOLISM	1	1
KEGG_PHENYLALANINE_METABOLISM	1	1
KEGG_TRYPTOPHAN_METABOLISM	1	1
KEGG_BETA_ALANINE_METABOLISM	1	1
KEGG_TAURINE_AND_HYPOTAURINE_METABOLISM	1	1
KEGG_SELENOAMINO_ACID_METABOLISM	1	1
KEGG_GLUTATHIONE_METABOLISM	1	1
KEGG_STARCH_AND_SUCROSE_METABOLISM	1	1
KEGG_OTHER_GLYCAN_DEGRADATION	1	1
KEGG_O_GLYCAN_BIOSYNTHESIS	1	1
KEGG_AMINO_SUGAR_AND_NUCLEOTIDE_SUGAR_METABOLISM	1	1
KEGG_GLYCOSAMINOGLYCAN_DEGRADATION	1	1
KEGG_GLYCOSAMINOGLYCAN_BIOSYNTHESIS_CHONDROITIN_SULFATE	1	1
KEGG_GLYCOSAMINOGLYCAN_BIOSYNTHESIS_KERATAN_SULFATE	1	1
KEGG_ETHER_LIPID_METABOLISM	1	1
KEGG_ARACHIDONIC_ACID_METABOLISM	1	1
KEGG_LINOLEIC_ACID_METABOLISM	1	1
KEGG_ALPHA_LINOLENIC_ACID_METABOLISM	1	1
KEGG_SPHINGOLIPID_METABOLISM	1	1
KEGG_GLYCOSPHINGOLIPID_BIOSYNTHESIS_LACTO_AND_NEOLACTO_SERIES	1	1
KEGG_GLYCOSPHINGOLIPID_BIOSYNTHESIS_GLOBO_SERIES	1	1
KEGG_GLYCOSPHINGOLIPID_BIOSYNTHESIS_GANGLIO_SERIES	1	1
KEGG_GLYOXYLATE_AND_DICARBOXYLATE_METABOLISM	1	1
KEGG_PROPANOATE_METABOLISM	1	1
KEGG_BUTANOATE_METABOLISM	1	1
KEGG_ONE_CARBON_POOL_BY_FOLATE	1	1
KEGG_RIBOFLAVIN_METABOLISM	1	1
KEGG_NICOTINATE_AND_NICOTINAMIDE_METABOLISM	1	1
KEGG_PANTOTHENATE_AND_COA_BIOSYNTHESIS	1	1
KEGG_FOLATE_BIOSYNTHESIS	1	1
KEGG_RETINOL_METABOLISM	1	1
KEGG_PORPHYRIN_AND_CHLOROPHYLL_METABOLISM	1	1
KEGG_TERPENOID_BACKBONE_BIOSYNTHESIS	1	1
KEGG_LIMONENE_AND_PINENE_DEGRADATION	1	1
KEGG_NITROGEN_METABOLISM	1	1
KEGG_SULFUR_METABOLISM	1	1
KEGG_AMINOACYL_TRNA_BIOSYNTHESIS	1	1
KEGG_METABOLISM_OF_XENOBIOTICS_BY_CYTOCHROME_P450	1	1
KEGG_DRUG_METABOLISM_CYTOCHROME_P450	1	1
KEGG_DRUG_METABOLISM_OTHER_ENZYMES	1	1
KEGG_BIOSYNTHESIS_OF_UNSATURATED_FATTY_ACIDS	1	1
KEGG_ABC_TRANSPORTERS	1	1
KEGG_RIBOSOME	1	1
KEGG_RNA_POLYMERASE	1	1
KEGG_BASAL_TRANSCRIPTION_FACTORS	1	1
KEGG_DNA_REPLICATION	1	1
KEGG_PROTEASOME	1	1
KEGG_PPAR_SIGNALING_PATHWAY	1	1
KEGG_BASE_EXCISION_REPAIR	1	1
KEGG_NUCLEOTIDE_EXCISION_REPAIR	1	1
KEGG_MISMATCH_REPAIR	1	1
KEGG_HOMOLOGOUS_RECOMBINATION	1	1
KEGG_NON_HOMOLOGOUS_END_JOINING	1	1
KEGG_SNARE_INTERACTIONS_IN_VESICULAR_TRANSPORT	1	1
KEGG_REGULATION_OF_AUTOPHAGY	1	1
KEGG_PEROXISOME	1	1
KEGG_NOTCH_SIGNALING_PATHWAY	1	1
KEGG_HEDGEHOG_SIGNALING_PATHWAY	1	1
KEGG_ECM_RECEPTOR_INTERACTION	1	1
KEGG_RENIN_ANGIOTENSIN_SYSTEM	1	1
KEGG_CYTOSOLIC_DNA_SENSING_PATHWAY	1	1
KEGG_LEUKOCYTE_TRANSENDOTHELIAL_MIGRATION	1	1
KEGG_INTESTINAL_IMMUNE_NETWORK_FOR_IGA_PRODUCTION	1	1
KEGG_CIRCADIAN_RHYTHM_MAMMAL	1	1
KEGG_MATURITY_ONSET_DIABETES_OF_THE_YOUNG	1	1
KEGG_ALDOSTERONE_REGULATED_SODIUM_REABSORPTION	1	1
KEGG_VASOPRESSIN_REGULATED_WATER_REABSORPTION	1	1
KEGG_PROXIMAL_TUBULE_BICARBONATE_RECLAMATION	1	1
KEGG_PARKINSONS_DISEASE	1	1
KEGG_PRION_DISEASES	1	1
KEGG_VIBRIO_CHOLERAE_INFECTION	1	1
KEGG_PATHOGENIC_ESCHERICHIA_COLI_INFECTION	1	1
KEGG_LEISHMANIA_INFECTION	1	1
KEGG_THYROID_CANCER	1	1
KEGG_BASAL_CELL_CARCINOMA	1	1
KEGG_BLADDER_CANCER	1	1
KEGG_ASTHMA	1	1
KEGG_AUTOIMMUNE_THYROID_DISEASE	1	1
KEGG_SYSTEMIC_LUPUS_ERYTHEMATOSUS	1	1
KEGG_ALLOGRAFT_REJECTION	1	1
KEGG_GRAFT_VERSUS_HOST_DISEASE	1	1
KEGG_PRIMARY_IMMUNODEFICIENCY	1	1
KEGG_ARRHYTHMOGENIC_RIGHT_VENTRICULAR_CARDIOMYOPATHY_ARVC	1	1
KEGG_VIRAL_MYOCARDITIS	1	1
BIOCARTA_RELA_PATHWAY	1	1
BIOCARTA_NO1_PATHWAY	1	1
BIOCARTA_AMI_PATHWAY	1	1
BIOCARTA_GRANULOCYTES_PATHWAY	1	1
BIOCARTA_LYM_PATHWAY	1	1
BIOCARTA_AKAP95_PATHWAY	1	1
BIOCARTA_AKT_PATHWAY	1	1
BIOCARTA_ACE2_PATHWAY	1	1
BIOCARTA_ASBCELL_PATHWAY	1	1
BIOCARTA_DNAFRAGMENT_PATHWAY	1	1
BIOCARTA_CHEMICAL_PATHWAY	1	1
BIOCARTA_BCELLSURVIVAL_PATHWAY	1	1
BIOCARTA_BLYMPHOCYTE_PATHWAY	1	1
BIOCARTA_NEUROTRANSMITTERS_PATHWAY	1	1
BIOCARTA_CACAM_PATHWAY	1	1
BIOCARTA_CASPASE_PATHWAY	1	1
BIOCARTA_CBL_PATHWAY	1	1
BIOCARTA_CD40_PATHWAY	1	1
BIOCARTA_G1_PATHWAY	1	1
BIOCARTA_G2_PATHWAY	1	1
BIOCARTA_CELL2CELL_PATHWAY	1	1
BIOCARTA_LAIR_PATHWAY	1	1
BIOCARTA_TID_PATHWAY	1	1
BIOCARTA_CLASSIC_PATHWAY	1	1
BIOCARTA_COMP_PATHWAY	1	1
BIOCARTA_VDR_PATHWAY	1	1
BIOCARTA_CTCF_PATHWAY	1	1
BIOCARTA_CTL_PATHWAY	1	1
BIOCARTA_CFTR_PATHWAY	1	1
BIOCARTA_CYTOKINE_PATHWAY	1	1
BIOCARTA_INFLAM_PATHWAY	1	1
BIOCARTA_D4GDI_PATHWAY	1	1
BIOCARTA_DC_PATHWAY	1	1
BIOCARTA_P35ALZHEIMERS_PATHWAY	1	1
BIOCARTA_RNA_PATHWAY	1	1
BIOCARTA_MTA3_PATHWAY	1	1
BIOCARTA_SKP2E2F_PATHWAY	1	1
BIOCARTA_CALCINEURIN_PATHWAY	1	1
BIOCARTA_ETC_PATHWAY	1	1
BIOCARTA_NDKDYNAMIN_PATHWAY	1	1
BIOCARTA_EPHA4_PATHWAY	1	1
BIOCARTA_ECM_PATHWAY	1	1
BIOCARTA_EPONFKB_PATHWAY	1	1
BIOCARTA_EXTRINSIC_PATHWAY	1	1
BIOCARTA_FEEDER_PATHWAY	1	1
BIOCARTA_FIBRINOLYSIS_PATHWAY	1	1
BIOCARTA_FREE_PATHWAY	1	1
BIOCARTA_GABA_PATHWAY	1	1
BIOCARTA_GATA3_PATHWAY	1	1
BIOCARTA_GLYCOLYSIS_PATHWAY	1	1
BIOCARTA_SET_PATHWAY	1	1
BIOCARTA_GH_PATHWAY	1	1
BIOCARTA_AHSP_PATHWAY	1	1
BIOCARTA_HCMV_PATHWAY	1	1
BIOCARTA_HIF_PATHWAY	1	1
BIOCARTA_IL3_PATHWAY	1	1
BIOCARTA_IL4_PATHWAY	1	1
BIOCARTA_IL5_PATHWAY	1	1
BIOCARTA_IL6_PATHWAY	1	1
BIOCARTA_IL10_PATHWAY	1	1
BIOCARTA_IL2RB_PATHWAY	1	1
BIOCARTA_IL22BP_PATHWAY	1	1
BIOCARTA_IL7_PATHWAY	1	1
BIOCARTA_GSK3_PATHWAY	1	1
BIOCARTA_DEATH_PATHWAY	1	1
BIOCARTA_RACCYCD_PATHWAY	1	1
BIOCARTA_INTRINSIC_PATHWAY	1	1
BIOCARTA_TCRA_PATHWAY	1	1
BIOCARTA_LECTIN_PATHWAY	1	1
BIOCARTA_EGFR_SMRTE_PATHWAY	1	1
BIOCARTA_MCALPAIN_PATHWAY	1	1
BIOCARTA_PPARA_PATHWAY	1	1
BIOCARTA_ETS_PATHWAY	1	1
BIOCARTA_MONOCYTE_PATHWAY	1	1
BIOCARTA_IGF1R_PATHWAY	1	1
BIOCARTA_PITX2_PATHWAY	1	1
BIOCARTA_VIP_PATHWAY	1	1
BIOCARTA_NTHI_PATHWAY	1	1
BIOCARTA_NFKB_PATHWAY	1	1
BIOCARTA_NOS1_PATHWAY	1	1
BIOCARTA_NO2IL12_PATHWAY	1	1
BIOCARTA_RARRXR_PATHWAY	1	1
BIOCARTA_NUCLEARRS_PATHWAY	1	1
BIOCARTA_P53_PATHWAY	1	1
BIOCARTA_PTDINS_PATHWAY	1	1
BIOCARTA_PLCE_PATHWAY	1	1
BIOCARTA_CDK5_PATHWAY	1	1
BIOCARTA_PLATELETAPP_PATHWAY	1	1
BIOCARTA_PS1_PATHWAY	1	1
BIOCARTA_PROTEASOME_PATHWAY	1	1
BIOCARTA_AKAPCENTROSOME_PATHWAY	1	1
BIOCARTA_PTEN_PATHWAY	1	1
BIOCARTA_RAB_PATHWAY	1	1
BIOCARTA_RAC1_PATHWAY	1	1
BIOCARTA_RAS_PATHWAY	1	1
BIOCARTA_NKCELLS_PATHWAY	1	1
BIOCARTA_RB_PATHWAY	1	1
BIOCARTA_CHREBP2_PATHWAY	1	1
BIOCARTA_EIF2_PATHWAY	1	1
BIOCARTA_STEM_PATHWAY	1	1
BIOCARTA_PML_PATHWAY	1	1
BIOCARTA_DREAM_PATHWAY	1	1
BIOCARTA_LEPTIN_PATHWAY	1	1
BIOCARTA_AKAP13_PATHWAY	1	1
BIOCARTA_ATRBRCA_PATHWAY	1	1
BIOCARTA_CARDIACEGF_PATHWAY	1	1
BIOCARTA_MEF2D_PATHWAY	1	1
BIOCARTA_MITOCHONDRIA_PATHWAY	1	1
BIOCARTA_ACH_PATHWAY	1	1
BIOCARTA_PARKIN_PATHWAY	1	1
BIOCARTA_RANMS_PATHWAY	1	1
BIOCARTA_TOB1_PATHWAY	1	1
BIOCARTA_NKT_PATHWAY	1	1
BIOCARTA_IGF1MTOR_PATHWAY	1	1
BIOCARTA_SODD_PATHWAY	1	1
BIOCARTA_SHH_PATHWAY	1	1
BIOCARTA_PTC1_PATHWAY	1	1
BIOCARTA_SPRY_PATHWAY	1	1
BIOCARTA_STATHMIN_PATHWAY	1	1
BIOCARTA_HSP27_PATHWAY	1	1
BIOCARTA_TCYTOTOXIC_PATHWAY	1	1
BIOCARTA_THELPER_PATHWAY	1	1
BIOCARTA_TEL_PATHWAY	1	1
BIOCARTA_TGFB_PATHWAY	1	1
BIOCARTA_TH1TH2_PATHWAY	1	1
BIOCARTA_KREB_PATHWAY	1	1
BIOCARTA_CTLA4_PATHWAY	1	1
BIOCARTA_LONGEVITY_PATHWAY	1	1
BIOCARTA_SARS_PATHWAY	1	1
BIOCARTA_TNFR2_PATHWAY	1	1
BIOCARTA_TPO_PATHWAY	1	1
BIOCARTA_CREB_PATHWAY	1	1
BIOCARTA_CARM1_PATHWAY	1	1
BIOCARTA_TFF_PATHWAY	1	1
BIOCARTA_TRKA_PATHWAY	1	1
BIOCARTA_ARF_PATHWAY	1	1
BIOCARTA_UCALPAIN_PATHWAY	1	1
BIOCARTA_VEGF_PATHWAY	1	1
NUCLEOPLASM	1	1
EXTRINSIC_TO_PLASMA_MEMBRANE	1	1
CELL_PROJECTION_PART	1	1
CYTOPLASMIC_VESICLE_MEMBRANE	1	1
MITOCHONDRIAL_OUTER_MEMBRANE	1	1
ORGANELLAR_RIBOSOME	1	1
ORGANELLAR_SMALL_RIBOSOMAL_SUBUNIT	1	1
BRUSH_BORDER	1	1
MITOCHONDRIAL_SMALL_RIBOSOMAL_SUBUNIT	1	1
PROTEINACEOUS_EXTRACELLULAR_MATRIX	1	1
ORGANELLE_INNER_MEMBRANE	1	1
OLIGOSACCHARYL_TRANSFERASE_COMPLEX	1	1
ADHERENS_JUNCTION	1	1
PEROXISOMAL_MEMBRANE	1	1
EXTERNAL_SIDE_OF_PLASMA_MEMBRANE	1	1
EUKARYOTIC_TRANSLATION_INITIATION_FACTOR_3_COMPLEX	1	1
VESICULAR_FRACTION	1	1
EXTRACELLULAR_MATRIX_PART	1	1
MITOCHONDRIAL_PART	1	1
PROTEIN_SERINE_THREONINE_PHOSPHATASE_COMPLEX	1	1
AXON	1	1
RIBONUCLEOPROTEIN_COMPLEX	1	1
MICROTUBULE_ASSOCIATED_COMPLEX	1	1
INTERMEDIATE_FILAMENT_CYTOSKELETON	1	1
NUCLEAR_REPLICATION_FORK	1	1
SPINDLE_POLE	1	1
VESICLE_COAT	1	1
MITOCHONDRIAL_MEMBRANE	1	1
INTEGRAL_TO_GOLGI_MEMBRANE	1	1
SMALL_NUCLEAR_RIBONUCLEOPROTEIN_COMPLEX	1	1
CHROMATIN_REMODELING_COMPLEX	1	1
BASEMENT_MEMBRANE	1	1
CORNIFIED_ENVELOPE	1	1
NADH_DEHYDROGENASE_COMPLEX	1	1
UBIQUITIN_LIGASE_COMPLEX	1	1
BASAL_LAMINA	1	1
KINESIN_COMPLEX	1	1
DNA_DIRECTED_RNA_POLYMERASE_COMPLEX	1	1
CYTOSOLIC_PART	1	1
PROTEASOME_COMPLEX	1	1
SPINDLE	1	1
INTERCALATED_DISC	1	1
LAMELLIPODIUM	1	1
SYNAPTIC_VESICLE	1	1
NUCLEAR_MATRIX	1	1
ENDOCYTIC_VESICLE	1	1
IMMUNOLOGICAL_SYNAPSE	1	1
PEROXISOMAL_PART	1	1
CHROMOSOME__PERICENTRIC_REGION	1	1
VOLTAGE_GATED_CALCIUM_CHANNEL_COMPLEX	1	1
MEDIATOR_COMPLEX	1	1
MITOCHONDRIAL_MATRIX	1	1
INTEGRATOR_COMPLEX	1	1
MICROSOME	1	1
OUTER_MEMBRANE	1	1
DYSTROPHIN_ASSOCIATED_GLYCOPROTEIN_COMPLEX	1	1
HISTONE_DEACETYLASE_COMPLEX	1	1
CELL_CORTEX_PART	1	1
MICROBODY_MEMBRANE	1	1
MITOCHONDRIAL_LUMEN	1	1
CYTOPLASMIC_VESICLE_PART	1	1
CELL_CORTEX	1	1
SPINDLE_MICROTUBULE	1	1
CELL_SUBSTRATE_ADHERENS_JUNCTION	1	1
HETEROGENEOUS_NUCLEAR_RIBONUCLEOPROTEIN_COMPLEX	1	1
DNA_DIRECTED_RNA_POLYMERASE_II__CORE_COMPLEX	1	1
INTERMEDIATE_FILAMENT	1	1
MITOCHONDRIAL_RESPIRATORY_CHAIN_COMPLEX_I	1	1
CONDENSED_NUCLEAR_CHROMOSOME	1	1
NUCLEAR_BODY	1	1
CELL_MATRIX_JUNCTION	1	1
MYOSIN_COMPLEX	1	1
MICROTUBULE	1	1
ORGANELLE_OUTER_MEMBRANE	1	1
CELL_PROJECTION	1	1
SPLICEOSOME	1	1
NUCLEAR_UBIQUITIN_LIGASE_COMPLEX	1	1
ACTIN_FILAMENT	1	1
RUFFLE	1	1
RIBOSOME	1	1
DNA_DIRECTED_RNA_POLYMERASE_II__HOLOENZYME	1	1
MITOCHONDRIAL_INNER_MEMBRANE	1	1
APICAL_PART_OF_CELL	1	1
COATED_VESICLE_MEMBRANE	1	1
CELL_SOMA	1	1
REPLICATION_FORK	1	1
U12_DEPENDENT_SPLICEOSOME	1	1
RNA_POLYMERASE_COMPLEX	1	1
NUCLEAR_DNA_DIRECTED_RNA_POLYMERASE_COMPLEX	1	1
MICROBODY_PART	1	1
DENDRITE	1	1
KINETOCHORE	1	1
NUCLEAR_CHROMATIN	1	1
NUCLEOPLASM_PART	1	1
RECEPTOR_COMPLEX	1	1
SECRETORY_GRANULE	1	1
BASOLATERAL_PLASMA_MEMBRANE	1	1
MITOCHONDRIAL_RESPIRATORY_CHAIN	1	1
FOCAL_ADHESION	1	1
ER_GOLGI_INTERMEDIATE_COMPARTMENT	1	1
MEMBRANE_COAT	1	1
PROTON_TRANSPORTING_TWO_SECTOR_ATPASE_COMPLEX	1	1
NUCLEOLAR_PART	1	1
MITOCHONDRIAL_ENVELOPE	1	1
CORTICAL_CYTOSKELETON	1	1
RESPIRATORY_CHAIN_COMPLEX_I	1	1
EXTRACELLULAR_MATRIX	1	1
SMALL_RIBOSOMAL_SUBUNIT	1	1
TRANSCRIPTION_FACTOR_TFIID_COMPLEX	1	1
MITOCHONDRIAL_RIBOSOME	1	1
APICAL_PLASMA_MEMBRANE	1	1
MICROBODY	1	1
CONDENSED_CHROMOSOME	1	1
TRANSCRIPTION_FACTOR_COMPLEX	1	1
LEADING_EDGE	1	1
EXTRINSIC_TO_MEMBRANE	1	1
INTRINSIC_TO_GOLGI_MEMBRANE	1	1
SITE_OF_POLARIZED_GROWTH	1	1
NUCLEAR_SPECK	1	1
PML_BODY	1	1
RIBOSOMAL_SUBUNIT	1	1
CORTICAL_ACTIN_CYTOSKELETON	1	1
ENDOPLASMIC_RETICULUM_LUMEN	1	1
COLLAGEN	1	1
MITOCHONDRIAL_MEMBRANE_PART	1	1
MICROVILLUS	1	1
COATED_MEMBRANE	1	1
INTEGRIN_COMPLEX	1	1
GROWTH_CONE	1	1
NEURON_PROJECTION	1	1
PEROXISOME	1	1
NUCLEAR_CHROMOSOME_PART	1	1
TRNA_PROCESSING	1	1
AMINO_SUGAR_METABOLIC_PROCESS	1	1
BIOPOLYMER_CATABOLIC_PROCESS	1	1
GLUCAN_METABOLIC_PROCESS	1	1
PROTEIN_POLYUBIQUITINATION	1	1
PROTEIN_OLIGOMERIZATION	1	1
POSITIVE_REGULATION_OF_CELL_DIFFERENTIATION	1	1
MITOTIC_CELL_CYCLE_CHECKPOINT	1	1
ACTIN_FILAMENT_ORGANIZATION	1	1
PROTEIN_FOLDING	1	1
REGULATION_OF_RHO_PROTEIN_SIGNAL_TRANSDUCTION	1	1
LIPID_CATABOLIC_PROCESS	1	1
CYTOKINESIS	1	1
SPLICEOSOME_ASSEMBLY	1	1
NUCLEOBASE__NUCLEOSIDE_AND_NUCLEOTIDE_METABOLIC_PROCESS	1	1
REGULATION_OF_HYDROLASE_ACTIVITY	1	1
PROTEIN_AUTOPROCESSING	1	1
BIOGENIC_AMINE_METABOLIC_PROCESS	1	1
G_PROTEIN_SIGNALING__ADENYLATE_CYCLASE_INHIBITING_PATHWAY	1	1
GLUCOSE_METABOLIC_PROCESS	1	1
REGULATION_OF_DEFENSE_RESPONSE	1	1
LYSOSOME_ORGANIZATION_AND_BIOGENESIS	1	1
POSITIVE_REGULATION_OF_TRANSCRIPTION__DNA_DEPENDENT	1	1
TISSUE_MORPHOGENESIS	1	1
G_PROTEIN_SIGNALING__COUPLED_TO_IP3_SECOND_MESSENGER__PHOSPHOLIPASE_C_ACTIVATING	1	1
ONE_CARBON_COMPOUND_METABOLIC_PROCESS	1	1
NEGATIVE_REGULATION_OF_DNA_METABOLIC_PROCESS	1	1
INORGANIC_ANION_TRANSPORT	1	1
SYNAPTOGENESIS	1	1
INSULIN_RECEPTOR_SIGNALING_PATHWAY	1	1
NEGATIVE_REGULATION_OF_CELLULAR_PROTEIN_METABOLIC_PROCESS	1	1
HORMONE_SECRETION	1	1
N_TERMINAL_PROTEIN_AMINO_ACID_MODIFICATION	1	1
FEMALE_PREGNANCY	1	1
ENERGY_RESERVE_METABOLIC_PROCESS	1	1
CHROMATIN_ASSEMBLY	1	1
NEGATIVE_REGULATION_OF_TRANSPORT	1	1
POSITIVE_REGULATION_OF_TRANSCRIPTION_FROM_RNA_POLYMERASE_II_PROMOTER	1	1
ISOPRENOID_METABOLIC_PROCESS	1	1
SPERMATID_DEVELOPMENT	1	1
GLUTAMATE_SIGNALING_PATHWAY	1	1
PROTEIN_TARGETING_TO_MITOCHONDRION	1	1
TUBE_MORPHOGENESIS	1	1
DI___TRI_VALENT_INORGANIC_CATION_TRANSPORT	1	1
DETECTION_OF_ABIOTIC_STIMULUS	1	1
REGULATION_OF_RESPONSE_TO_EXTERNAL_STIMULUS	1	1
COFACTOR_METABOLIC_PROCESS	1	1
REGULATION_OF_HORMONE_SECRETION	1	1
FEMALE_GAMETE_GENERATION	1	1
PROTEIN_TETRAMERIZATION	1	1
REGULATION_OF_TYROSINE_PHOSPHORYLATION_OF_STAT_PROTEIN	1	1
FATTY_ACID_BETA_OXIDATION	1	1
POSITIVE_REGULATION_OF_IMMUNE_SYSTEM_PROCESS	1	1
REGULATION_OF_ANATOMICAL_STRUCTURE_MORPHOGENESIS	1	1
FOCAL_ADHESION_FORMATION	1	1
PEROXISOME_ORGANIZATION_AND_BIOGENESIS	1	1
MEIOSIS_I	1	1
REGULATION_OF_LIPID_METABOLIC_PROCESS	1	1
REGULATION_OF_DNA_REPLICATION	1	1
NEGATIVE_REGULATION_OF_CELLULAR_BIOSYNTHETIC_PROCESS	1	1
DEVELOPMENTAL_MATURATION	1	1
GLYCOPROTEIN_CATABOLIC_PROCESS	1	1
PATTERN_SPECIFICATION_PROCESS	1	1
PHOSPHOLIPASE_C_ACTIVATION	1	1
CELL_STRUCTURE_DISASSEMBLY_DURING_APOPTOSIS	1	1
CYCLIC_NUCLEOTIDE_METABOLIC_PROCESS	1	1
DETECTION_OF_STIMULUS_INVOLVED_IN_SENSORY_PERCEPTION	1	1
RESPONSE_TO_NUTRIENT	1	1
ACTIVATION_OF_JNK_ACTIVITY	1	1
REGULATION_OF_SYNAPSE_STRUCTURE_AND_ACTIVITY	1	1
SULFUR_METABOLIC_PROCESS	1	1
NEGATIVE_REGULATION_OF_HYDROLASE_ACTIVITY	1	1
REGULATION_OF_CELL_MIGRATION	1	1
PROTEIN_MATURATION	1	1
COENZYME_METABOLIC_PROCESS	1	1
CYTOPLASM_ORGANIZATION_AND_BIOGENESIS	1	1
SENSORY_PERCEPTION_OF_TASTE	1	1
GLUCOSE_CATABOLIC_PROCESS	1	1
REGULATION_OF_AXONOGENESIS	1	1
RESPONSE_TO_EXTRACELLULAR_STIMULUS	1	1
APOPTOTIC_NUCLEAR_CHANGES	1	1
SULFUR_COMPOUND_BIOSYNTHETIC_PROCESS	1	1
RESPONSE_TO_TOXIN	1	1
CELLULAR_COMPONENT_DISASSEMBLY	1	1
PHOTOTRANSDUCTION	1	1
REGIONALIZATION	1	1
HETEROPHILIC_CELL_ADHESION	1	1
STEROID_METABOLIC_PROCESS	1	1
AEROBIC_RESPIRATION	1	1
SKELETAL_DEVELOPMENT	1	1
REGULATION_OF_GROWTH	1	1
REGULATION_OF_PROTEIN_POLYMERIZATION	1	1
LIPID_TRANSPORT	1	1
CELLULAR_RESPONSE_TO_STRESS	1	1
POSITIVE_REGULATION_OF_RNA_METABOLIC_PROCESS	1	1
CELLULAR_PROTEIN_CATABOLIC_PROCESS	1	1
REGULATION_OF_MUSCLE_CONTRACTION	1	1
REGULATION_OF_MITOSIS	1	1
CARBOXYLIC_ACID_METABOLIC_PROCESS	1	1
HOMOPHILIC_CELL_ADHESION	1	1
REGULATION_OF_MAPKKK_CASCADE	1	1
PROTEIN_AMINO_ACID_AUTOPHOSPHORYLATION	1	1
INTERCELLULAR_JUNCTION_ASSEMBLY	1	1
NUCLEAR_ORGANIZATION_AND_BIOGENESIS	1	1
PURINE_NUCLEOTIDE_METABOLIC_PROCESS	1	1
GLUTAMINE_FAMILY_AMINO_ACID_METABOLIC_PROCESS	1	1
NEGATIVE_REGULATION_OF_ANGIOGENESIS	1	1
MONOCARBOXYLIC_ACID_TRANSPORT	1	1
TISSUE_DEVELOPMENT	1	1
CARBOHYDRATE_TRANSPORT	1	1
RESPONSE_TO_STEROID_HORMONE_STIMULUS	1	1
SUPEROXIDE_METABOLIC_PROCESS	1	1
REGULATION_OF_G_PROTEIN_COUPLED_RECEPTOR_PROTEIN_SIGNALING_PATHWAY	1	1
AMINO_ACID_METABOLIC_PROCESS	1	1
PHOTORECEPTOR_CELL_MAINTENANCE	1	1
RESPONSE_TO_XENOBIOTIC_STIMULUS	1	1
INTERLEUKIN_8_BIOSYNTHETIC_PROCESS	1	1
FATTY_ACID_BIOSYNTHETIC_PROCESS	1	1
CALCIUM_MEDIATED_SIGNALING	1	1
NUCLEOSOME_ASSEMBLY	1	1
ACTIN_FILAMENT_BASED_PROCESS	1	1
TUBE_DEVELOPMENT	1	1
FATTY_ACID_OXIDATION	1	1
PRODUCTION_OF_MOLECULAR_MEDIATOR_OF_IMMUNE_RESPONSE	1	1
NEGATIVE_REGULATION_OF_CYTOSKELETON_ORGANIZATION_AND_BIOGENESIS	1	1
INTRA_GOLGI_VESICLE_MEDIATED_TRANSPORT	1	1
BEHAVIOR	1	1
POSITIVE_REGULATION_OF_IMMUNE_RESPONSE	1	1
NEGATIVE_REGULATION_OF_PROTEIN_METABOLIC_PROCESS	1	1
VITAMIN_TRANSPORT	1	1
REGULATION_OF_PEPTIDYL_TYROSINE_PHOSPHORYLATION	1	1
REGULATION_OF_GENE_SPECIFIC_TRANSCRIPTION	1	1
POSITIVE_REGULATION_OF_TRANSPORT	1	1
TRANSCRIPTION_INITIATION	1	1
AMINO_ACID_DERIVATIVE_METABOLIC_PROCESS	1	1
PHAGOCYTOSIS	1	1
PROTEOGLYCAN_BIOSYNTHETIC_PROCESS	1	1
LOCOMOTORY_BEHAVIOR	1	1
RNA_ELONGATION	1	1
REGULATION_OF_CELL_ADHESION	1	1
T_CELL_DIFFERENTIATION	1	1
RESPONSE_TO_HEAT	1	1
ACTIVATION_OF_MAPK_ACTIVITY	1	1
GENERATION_OF_PRECURSOR_METABOLITES_AND_ENERGY	1	1
PROTEIN_DNA_COMPLEX_ASSEMBLY	1	1
CALCIUM_ION_TRANSPORT	1	1
COENZYME_BIOSYNTHETIC_PROCESS	1	1
NEGATIVE_REGULATION_OF_GROWTH	1	1
EPITHELIAL_TO_MESENCHYMAL_TRANSITION	1	1
N_ACETYLGLUCOSAMINE_METABOLIC_PROCESS	1	1
RESPONSE_TO_CARBOHYDRATE_STIMULUS	1	1
MEIOTIC_CELL_CYCLE	1	1
DETECTION_OF_STIMULUS	1	1
SPERM_MOTILITY	1	1
CELLULAR_PROTEIN_COMPLEX_ASSEMBLY	1	1
CELLULAR_CATABOLIC_PROCESS	1	1
MESODERM_DEVELOPMENT	1	1
ORGANIC_ACID_METABOLIC_PROCESS	1	1
POSITIVE_REGULATION_OF_MULTICELLULAR_ORGANISMAL_PROCESS	1	1
ACTIVATION_OF_NF_KAPPAB_TRANSCRIPTION_FACTOR	1	1
PURINE_RIBONUCLEOTIDE_METABOLIC_PROCESS	1	1
COFACTOR_CATABOLIC_PROCESS	1	1
CELLULAR_PROTEIN_COMPLEX_DISASSEMBLY	1	1
REGULATION_OF_RAS_PROTEIN_SIGNAL_TRANSDUCTION	1	1
RHYTHMIC_PROCESS	1	1
NITROGEN_COMPOUND_METABOLIC_PROCESS	1	1
MONOCARBOXYLIC_ACID_METABOLIC_PROCESS	1	1
REGULATION_OF_ACTIN_FILAMENT_LENGTH	1	1
LEUKOCYTE_CHEMOTAXIS	1	1
REGULATION_OF_NUCLEOCYTOPLASMIC_TRANSPORT	1	1
BRAIN_DEVELOPMENT	1	1
ANATOMICAL_STRUCTURE_FORMATION	1	1
RESPONSE_TO_NUTRIENT_LEVELS	1	1
DETECTION_OF_CHEMICAL_STIMULUS	1	1
POSITIVE_REGULATION_OF_HYDROLASE_ACTIVITY	1	1
POSITIVE_REGULATION_OF_MAP_KINASE_ACTIVITY	1	1
AMINO_ACID_CATABOLIC_PROCESS	1	1
MITOCHONDRIAL_MEMBRANE_ORGANIZATION_AND_BIOGENESIS	1	1
POSITIVE_REGULATION_OF_CASPASE_ACTIVITY	1	1
POSITIVE_REGULATION_OF_T_CELL_PROLIFERATION	1	1
CELLULAR_CARBOHYDRATE_METABOLIC_PROCESS	1	1
CELL_RECOGNITION	1	1
PROTEOGLYCAN_METABOLIC_PROCESS	1	1
DNA_REPLICATION_INITIATION	1	1
PEPTIDE_METABOLIC_PROCESS	1	1
REGULATION_OF_MYELOID_CELL_DIFFERENTIATION	1	1
CELL_SUBSTRATE_ADHESION	1	1
MYELOID_LEUKOCYTE_DIFFERENTIATION	1	1
REGULATION_OF_CHROMOSOME_ORGANIZATION_AND_BIOGENESIS	1	1
ANION_TRANSPORT	1	1
PROTEIN_POLYMERIZATION	1	1
INTERLEUKIN_1_SECRETION	1	1
ALCOHOL_METABOLIC_PROCESS	1	1
FEEDING_BEHAVIOR	1	1
TRNA_METABOLIC_PROCESS	1	1
ELECTRON_TRANSPORT_GO_0006118	1	1
ADAPTIVE_IMMUNE_RESPONSE_GO_0002460	1	1
POSITIVE_REGULATION_OF_DEFENSE_RESPONSE	1	1
REGULATION_OF_HOMEOSTATIC_PROCESS	1	1
ENDOTHELIAL_CELL_PROLIFERATION	1	1
NEUROPEPTIDE_SIGNALING_PATHWAY	1	1
ACTIN_POLYMERIZATION_AND_OR_DEPOLYMERIZATION	1	1
INFLAMMATORY_RESPONSE	1	1
NEGATIVE_REGULATION_OF_INTRACELLULAR_TRANSPORT	1	1
PROTEIN_EXPORT_FROM_NUCLEUS	1	1
PROTEIN_STABILIZATION	1	1
ACTIVATION_OF_IMMUNE_RESPONSE	1	1
PROTEIN_COMPLEX_DISASSEMBLY	1	1
MITOCHONDRION_ORGANIZATION_AND_BIOGENESIS	1	1
CIRCADIAN_RHYTHM	1	1
EXTRACELLULAR_STRUCTURE_ORGANIZATION_AND_BIOGENESIS	1	1
INTERLEUKIN_8_PRODUCTION	1	1
DNA_CATABOLIC_PROCESS	1	1
RESPONSE_TO_CHEMICAL_STIMULUS	1	1
REGULATION_OF_NEUROTRANSMITTER_LEVELS	1	1
REGULATION_OF_CELL_DIFFERENTIATION	1	1
VACUOLE_ORGANIZATION_AND_BIOGENESIS	1	1
ESTABLISHMENT_OF_ORGANELLE_LOCALIZATION	1	1
CALCIUM_INDEPENDENT_CELL_CELL_ADHESION	1	1
PHOSPHOINOSITIDE_MEDIATED_SIGNALING	1	1
NUCLEAR_EXPORT	1	1
REGULATION_OF_ORGANELLE_ORGANIZATION_AND_BIOGENESIS	1	1
MORPHOGENESIS_OF_AN_EPITHELIUM	1	1
NEUTRAL_AMINO_ACID_TRANSPORT	1	1
AMINE_CATABOLIC_PROCESS	1	1
RESPONSE_TO_BACTERIUM	1	1
REGULATION_OF_JNK_CASCADE	1	1
REGULATION_OF_CATABOLIC_PROCESS	1	1
BIOPOLYMER_BIOSYNTHETIC_PROCESS	1	1
GROWTH	1	1
EXCRETION	1	1
ANGIOGENESIS	1	1
NEGATIVE_REGULATION_OF_PHOSPHORYLATION	1	1
NEGATIVE_REGULATION_OF_CELLULAR_COMPONENT_ORGANIZATION_AND_BIOGENESIS	1	1
DEVELOPMENT_OF_PRIMARY_SEXUAL_CHARACTERISTICS	1	1
PROTEIN_CATABOLIC_PROCESS	1	1
AGING	1	1
NEGATIVE_REGULATION_OF_CELL_ADHESION	1	1
EMBRYO_IMPLANTATION	1	1
PROTEOLYSIS	1	1
SECONDARY_METABOLIC_PROCESS	1	1
PYRIMIDINE_NUCLEOTIDE_METABOLIC_PROCESS	1	1
VITAMIN_METABOLIC_PROCESS	1	1
REGULATION_OF_ANGIOGENESIS	1	1
INTERCELLULAR_JUNCTION_ASSEMBLY_AND_MAINTENANCE	1	1
ENERGY_DERIVATION_BY_OXIDATION_OF_ORGANIC_COMPOUNDS	1	1
ACTIN_FILAMENT_POLYMERIZATION	1	1
ACTIN_CYTOSKELETON_ORGANIZATION_AND_BIOGENESIS	1	1
RESPONSE_TO_OXIDATIVE_STRESS	1	1
KERATINOCYTE_DIFFERENTIATION	1	1
AMINO_ACID_AND_DERIVATIVE_METABOLIC_PROCESS	1	1
SYNAPSE_ORGANIZATION_AND_BIOGENESIS	1	1
BILE_ACID_METABOLIC_PROCESS	1	1
REGULATION_OF_CYTOKINE_PRODUCTION	1	1
RESPONSE_TO_TEMPERATURE_STIMULUS	1	1
REGULATION_OF_ACTIN_POLYMERIZATION_AND_OR_DEPOLYMERIZATION	1	1
REGULATION_OF_HEART_CONTRACTION	1	1
COVALENT_CHROMATIN_MODIFICATION	1	1
REGULATION_OF_ACTION_POTENTIAL	1	1
LIPID_HOMEOSTASIS	1	1
RRNA_PROCESSING	1	1
XENOBIOTIC_METABOLIC_PROCESS	1	1
ESTABLISHMENT_OF_VESICLE_LOCALIZATION	1	1
HEME_BIOSYNTHETIC_PROCESS	1	1
UNFOLDED_PROTEIN_RESPONSE	1	1
CELL_DIVISION	1	1
REGULATED_SECRETORY_PATHWAY	1	1
RNA_3__END_PROCESSING	1	1
NEGATIVE_REGULATION_OF_CELL_DIFFERENTIATION	1	1
SENSORY_PERCEPTION_OF_CHEMICAL_STIMULUS	1	1
CELLULAR_RESPONSE_TO_STIMULUS	1	1
G1_PHASE_OF_MITOTIC_CELL_CYCLE	1	1
INTERACTION_WITH_HOST	1	1
REGULATION_OF_RHO_GTPASE_ACTIVITY	1	1
MRNA_PROCESSING_GO_0006397	1	1
G_PROTEIN_SIGNALING__ADENYLATE_CYCLASE_ACTIVATING_PATHWAY	1	1
RNA_EXPORT_FROM_NUCLEUS	1	1
MACROMOLECULE_CATABOLIC_PROCESS	1	1
AMINE_BIOSYNTHETIC_PROCESS	1	1
POSITIVE_REGULATION_OF_T_CELL_ACTIVATION	1	1
REGULATION_OF_CELL_SHAPE	1	1
AMINO_ACID_DERIVATIVE_BIOSYNTHETIC_PROCESS	1	1
CELLULAR_RESPONSE_TO_EXTRACELLULAR_STIMULUS	1	1
REGULATION_OF_MITOTIC_CELL_CYCLE	1	1
RIBONUCLEOTIDE_METABOLIC_PROCESS	1	1
CELLULAR_LIPID_CATABOLIC_PROCESS	1	1
EPIDERMIS_DEVELOPMENT	1	1
REGULATION_OF_MAP_KINASE_ACTIVITY	1	1
STRIATED_MUSCLE_CONTRACTION_GO_0006941	1	1
ICOSANOID_METABOLIC_PROCESS	1	1
DNA_REPLICATION	1	1
APOPTOTIC_MITOCHONDRIAL_CHANGES	1	1
POSITIVE_REGULATION_OF_CELLULAR_COMPONENT_ORGANIZATION_AND_BIOGENESIS	1	1
GENERATION_OF_A_SIGNAL_INVOLVED_IN_CELL_CELL_SIGNALING	1	1
CELL_CELL_ADHESION	1	1
POSITIVE_REGULATION_OF_LYMPHOCYTE_ACTIVATION	1	1
DIGESTION	1	1
COFACTOR_TRANSPORT	1	1
NUCLEOTIDE_BIOSYNTHETIC_PROCESS	1	1
GLIOGENESIS	1	1
NUCLEOTIDE_SUGAR_METABOLIC_PROCESS	1	1
DNA_DAMAGE_RESPONSE__SIGNAL_TRANSDUCTION_RESULTING_IN_INDUCTION_OF_APOPTOSIS	1	1
VESICLE_LOCALIZATION	1	1
ADAPTIVE_IMMUNE_RESPONSE	1	1
NEGATIVE_REGULATION_OF_MAP_KINASE_ACTIVITY	1	1
PEPTIDYL_TYROSINE_PHOSPHORYLATION	1	1
NEGATIVE_REGULATION_OF_SECRETION	1	1
PROTEIN_PROCESSING	1	1
OXYGEN_AND_REACTIVE_OXYGEN_SPECIES_METABOLIC_PROCESS	1	1
REGULATION_OF_CELL_MORPHOGENESIS	1	1
DEFENSE_RESPONSE_TO_BACTERIUM	1	1
DOUBLE_STRAND_BREAK_REPAIR	1	1
NEGATIVE_REGULATION_OF_CYTOKINE_BIOSYNTHETIC_PROCESS	1	1
CELLULAR_MACROMOLECULE_CATABOLIC_PROCESS	1	1
MRNA_SPLICE_SITE_SELECTION	1	1
REGULATION_OF_INTRACELLULAR_TRANSPORT	1	1
SMOOTH_MUSCLE_CONTRACTION_GO_0006939	1	1
PROTEIN_AMINO_ACID_ADP_RIBOSYLATION	1	1
BONE_REMODELING	1	1
REGULATION_OF_CELLULAR_COMPONENT_SIZE	1	1
PEPTIDYL_AMINO_ACID_MODIFICATION	1	1
POSITIVE_REGULATION_OF_CYTOSKELETON_ORGANIZATION_AND_BIOGENESIS	1	1
PROTEIN_AMINO_ACID_O_LINKED_GLYCOSYLATION	1	1
REGULATION_OF_SMALL_GTPASE_MEDIATED_SIGNAL_TRANSDUCTION	1	1
REGULATION_OF_BLOOD_PRESSURE	1	1
ESTABLISHMENT_AND_OR_MAINTENANCE_OF_CELL_POLARITY	1	1
NUCLEOTIDE_EXCISION_REPAIR	1	1
NEGATIVE_REGULATION_OF_DNA_REPLICATION	1	1
REGULATION_OF_ENDOCYTOSIS	1	1
RNA_SPLICING__VIA_TRANSESTERIFICATION_REACTIONS	1	1
DNA_RECOMBINATION	1	1
CELL_MATRIX_ADHESION	1	1
PEPTIDYL_TYROSINE_MODIFICATION	1	1
G1_PHASE	1	1
POSITIVE_REGULATION_OF_EPITHELIAL_CELL_PROLIFERATION	1	1
ER_TO_GOLGI_VESICLE_MEDIATED_TRANSPORT	1	1
HISTONE_MODIFICATION	1	1
LEARNING_AND_OR_MEMORY	1	1
MITOTIC_SPINDLE_ORGANIZATION_AND_BIOGENESIS	1	1
AMINE_METABOLIC_PROCESS	1	1
INACTIVATION_OF_MAPK_ACTIVITY	1	1
CERAMIDE_METABOLIC_PROCESS	1	1
REGULATION_OF_NEUROGENESIS	1	1
TRANSCRIPTION_INITIATION_FROM_RNA_POLYMERASE_II_PROMOTER	1	1
BODY_FLUID_SECRETION	1	1
MACROMOLECULAR_COMPLEX_DISASSEMBLY	1	1
RESPIRATORY_GASEOUS_EXCHANGE	1	1
RESPONSE_TO_IONIZING_RADIATION	1	1
POSITIVE_REGULATION_OF_JNK_ACTIVITY	1	1
TRANSITION_METAL_ION_TRANSPORT	1	1
REGULATION_OF_CELL_CELL_ADHESION	1	1
POSITIVE_REGULATION_OF_CELL_MIGRATION	1	1
GLAND_DEVELOPMENT	1	1
REGULATION_OF_CYTOSKELETON_ORGANIZATION_AND_BIOGENESIS	1	1
OVULATION_CYCLE	1	1
MEIOTIC_RECOMBINATION	1	1
PROTEIN_HOMOOLIGOMERIZATION	1	1
CYTOKINE_AND_CHEMOKINE_MEDIATED_SIGNALING_PATHWAY	1	1
HEART_DEVELOPMENT	1	1
DEVELOPMENTAL_GROWTH	1	1
POSITIVE_REGULATION_OF_CELL_ADHESION	1	1
SPHINGOID_METABOLIC_PROCESS	1	1
ANDROGEN_RECEPTOR_SIGNALING_PATHWAY	1	1
PIGMENT_BIOSYNTHETIC_PROCESS	1	1
PIGMENT_METABOLIC_PROCESS	1	1
REGULATION_OF_JNK_ACTIVITY	1	1
ER_NUCLEAR_SIGNALING_PATHWAY	1	1
DNA_MODIFICATION	1	1
REGULATION_OF_TRANSPORT	1	1
POSITIVE_REGULATION_OF_ANGIOGENESIS	1	1
NOTCH_SIGNALING_PATHWAY	1	1
ENDOTHELIAL_CELL_MIGRATION	1	1
ACTIN_FILAMENT_BUNDLE_FORMATION	1	1
AROMATIC_COMPOUND_METABOLIC_PROCESS	1	1
NEGATIVE_REGULATION_OF_TRANSLATION	1	1
PERIPHERAL_NERVOUS_SYSTEM_DEVELOPMENT	1	1
REGULATION_OF_GTPASE_ACTIVITY	1	1
FATTY_ACID_METABOLIC_PROCESS	1	1
NEUROTRANSMITTER_SECRETION	1	1
TRICARBOXYLIC_ACID_CYCLE_INTERMEDIATE_METABOLIC_PROCESS	1	1
NEGATIVE_REGULATION_OF_MYELOID_CELL_DIFFERENTIATION	1	1
CENTROSOME_CYCLE	1	1
POLYSACCHARIDE_METABOLIC_PROCESS	1	1
ORGANELLE_LOCALIZATION	1	1
ACTIN_FILAMENT_BASED_MOVEMENT	1	1
HETEROCYCLE_METABOLIC_PROCESS	1	1
RIBOSOME_BIOGENESIS_AND_ASSEMBLY	1	1
ACUTE_INFLAMMATORY_RESPONSE	1	1
TRIACYLGLYCEROL_METABOLIC_PROCESS	1	1
CDC42_PROTEIN_SIGNAL_TRANSDUCTION	1	1
RESPONSE_TO_HORMONE_STIMULUS	1	1
MRNA_METABOLIC_PROCESS	1	1
NEGATIVE_REGULATION_OF_TRANSFERASE_ACTIVITY	1	1
AMYLOID_PRECURSOR_PROTEIN_METABOLIC_PROCESS	1	1
NITROGEN_COMPOUND_BIOSYNTHETIC_PROCESS	1	1
APOPTOTIC_PROGRAM	1	1
CELL_PROJECTION_BIOGENESIS	1	1
REGULATION_OF_NEURON_APOPTOSIS	1	1
COFACTOR_BIOSYNTHETIC_PROCESS	1	1
DETECTION_OF_BIOTIC_STIMULUS	1	1
TRANSCRIPTION_FROM_RNA_POLYMERASE_III_PROMOTER	1	1
TISSUE_REMODELING	1	1
NEGATIVE_REGULATION_OF_RESPONSE_TO_STIMULUS	1	1
DNA_DEPENDENT_DNA_REPLICATION	1	1
HUMORAL_IMMUNE_RESPONSE	1	1
MALE_GONAD_DEVELOPMENT	1	1
DNA_DAMAGE_RESPONSE__SIGNAL_TRANSDUCTION_BY_P53_CLASS_MEDIATOR	1	1
NUCLEOTIDE_METABOLIC_PROCESS	1	1
CELLULAR_CARBOHYDRATE_CATABOLIC_PROCESS	1	1
POSITIVE_REGULATION_OF_MAPKKK_CASCADE	1	1
CYTOSKELETON_DEPENDENT_INTRACELLULAR_TRANSPORT	1	1
CATABOLIC_PROCESS	1	1
PROTEIN_IMPORT_INTO_NUCLEUS__TRANSLOCATION	1	1
HORMONE_METABOLIC_PROCESS	1	1
CARBOHYDRATE_CATABOLIC_PROCESS	1	1
ADENYLATE_CYCLASE_ACTIVATION	1	1
BASE_EXCISION_REPAIR	1	1
NEURON_APOPTOSIS	1	1
CARBOHYDRATE_BIOSYNTHETIC_PROCESS	1	1
POTASSIUM_ION_TRANSPORT	1	1
REGULATION_OF_PROTEIN_IMPORT_INTO_NUCLEUS	1	1
MICROTUBULE_BASED_MOVEMENT	1	1
REGULATION_OF_PROTEIN_STABILITY	1	1
SPINDLE_ORGANIZATION_AND_BIOGENESIS	1	1
DNA_FRAGMENTATION_DURING_APOPTOSIS	1	1
HEME_METABOLIC_PROCESS	1	1
STEROID_BIOSYNTHETIC_PROCESS	1	1
GENE_SILENCING	1	1
TYROSINE_PHOSPHORYLATION_OF_STAT_PROTEIN	1	1
REGULATION_OF_IMMUNE_EFFECTOR_PROCESS	1	1
NEGATIVE_REGULATION_OF_CELL_MIGRATION	1	1
MITOCHONDRIAL_TRANSPORT	1	1
CHROMATIN_ASSEMBLY_OR_DISASSEMBLY	1	1
CELL_MATURATION	1	1
CELLULAR_DEFENSE_RESPONSE	1	1
REGULATION_OF_IMMUNE_RESPONSE	1	1
RRNA_METABOLIC_PROCESS	1	1
ACTIVATION_OF_PROTEIN_KINASE_ACTIVITY	1	1
REGULATION_OF_RAS_GTPASE_ACTIVITY	1	1
SENSORY_ORGAN_DEVELOPMENT	1	1
POSITIVE_REGULATION_OF_TRANSCRIPTION	1	1
GLUCOSAMINE_METABOLIC_PROCESS	1	1
CENTRAL_NERVOUS_SYSTEM_DEVELOPMENT	1	1
RNA_CATABOLIC_PROCESS	1	1
NEGATIVE_REGULATION_OF_PHOSPHATE_METABOLIC_PROCESS	1	1
NEGATIVE_REGULATION_OF_BIOSYNTHETIC_PROCESS	1	1
CELLULAR_POLYSACCHARIDE_METABOLIC_PROCESS	1	1
DETECTION_OF_EXTERNAL_STIMULUS	1	1
CELLULAR_RESPONSE_TO_NUTRIENT_LEVELS	1	1
POSITIVE_REGULATION_OF_CYTOKINE_PRODUCTION	1	1
SPERMATID_DIFFERENTIATION	1	1
RESPONSE_TO_ORGANIC_SUBSTANCE	1	1
RHO_PROTEIN_SIGNAL_TRANSDUCTION	1	1
CHROMOSOME_CONDENSATION	1	1
CELL_FATE_COMMITMENT	1	1
MICROTUBULE_POLYMERIZATION_OR_DEPOLYMERIZATION	1	1
NITROGEN_COMPOUND_CATABOLIC_PROCESS	1	1
RESPONSE_TO_DRUG	1	1
POSITIVE_REGULATION_OF_PEPTIDYL_TYROSINE_PHOSPHORYLATION	1	1
ECTODERM_DEVELOPMENT	1	1
LEUKOCYTE_MIGRATION	1	1
REGULATION_OF_ENDOTHELIAL_CELL_PROLIFERATION	1	1
REGULATION_OF_MEMBRANE_POTENTIAL	1	1
REGULATION_OF_CELL_GROWTH	1	1
REGULATION_OF_VIRAL_REPRODUCTION	1	1
G1_S_TRANSITION_OF_MITOTIC_CELL_CYCLE	1	1
CASPASE_ACTIVATION	1	1
CELLULAR_RESPIRATION	1	1
INDUCTION_OF_APOPTOSIS_BY_INTRACELLULAR_SIGNALS	1	1
INTEGRIN_BINDING	1	1
PROTEIN_PHOSPHATASE_TYPE_2A_REGULATOR_ACTIVITY	1	1
ACTIVE_TRANSMEMBRANE_TRANSPORTER_ACTIVITY	1	1
SEROTONIN_RECEPTOR_ACTIVITY	1	1
INORGANIC_ANION_TRANSMEMBRANE_TRANSPORTER_ACTIVITY	1	1
HISTONE_METHYLTRANSFERASE_ACTIVITY	1	1
CARBOHYDRATE_BINDING	1	1
G_PROTEIN_COUPLED_RECEPTOR_BINDING	1	1
HYDRO_LYASE_ACTIVITY	1	1
COPPER_ION_BINDING	1	1
DI___TRI_VALENT_INORGANIC_CATION_TRANSMEMBRANE_TRANSPORTER_ACTIVITY	1	1
SYMPORTER_ACTIVITY	1	1
ANTIPORTER_ACTIVITY	1	1
MONOSACCHARIDE_BINDING	1	1
OXIDOREDUCTASE_ACTIVITY__ACTING_ON_SULFUR_GROUP_OF_DONORS	1	1
ENDODEOXYRIBONUCLEASE_ACTIVITY	1	1
RAS_GTPASE_ACTIVATOR_ACTIVITY	1	1
DAMAGED_DNA_BINDING	1	1
KINASE_BINDING	1	1
ALDO_KETO_REDUCTASE_ACTIVITY	1	1
STEROID_DEHYDROGENASE_ACTIVITY	1	1
SUGAR_BINDING	1	1
RAS_GUANYL_NUCLEOTIDE_EXCHANGE_FACTOR_ACTIVITY	1	1
PHOSPHORUS_OXYGEN_LYASE_ACTIVITY	1	1
SPECIFIC_RNA_POLYMERASE_II_TRANSCRIPTION_FACTOR_ACTIVITY	1	1
PHOSPHATE_TRANSMEMBRANE_TRANSPORTER_ACTIVITY	1	1
SULFOTRANSFERASE_ACTIVITY	1	1
PHOSPHOTRANSFERASE_ACTIVITY__PHOSPHATE_GROUP_AS_ACCEPTOR	1	1
SERINE_TYPE_PEPTIDASE_ACTIVITY	1	1
SECONDARY_ACTIVE_TRANSMEMBRANE_TRANSPORTER_ACTIVITY	1	1
RAS_GTPASE_BINDING	1	1
DRUG_BINDING	1	1
ARYLSULFATASE_ACTIVITY	1	1
ZINC_ION_BINDING	1	1
HEPARIN_BINDING	1	1
RNA_POLYMERASE_II_TRANSCRIPTION_MEDIATOR_ACTIVITY	1	1
HYDROLASE_ACTIVITY__ACTING_ON_CARBON_NITROGEN__BUT_NOT_PEPTIDE__BONDS	1	1
CATION_TRANSPORTING_ATPASE_ACTIVITY	1	1
PROTEIN_TRANSPORTER_ACTIVITY	1	1
OXIDOREDUCTASE_ACTIVITY_GO_0016616	1	1
GTPASE_REGULATOR_ACTIVITY	1	1
METALLOPEPTIDASE_ACTIVITY	1	1
SOLUTE_SODIUM_SYMPORTER_ACTIVITY	1	1
RNA_SPLICING_FACTOR_ACTIVITY__TRANSESTERIFICATION_MECHANISM	1	1
AMINE_RECEPTOR_ACTIVITY	1	1
STEROL_BINDING	1	1
VITAMIN_BINDING	1	1
HYDROLASE_ACTIVITY__ACTING_ON_GLYCOSYL_BONDS	1	1
ANION_CATION_SYMPORTER_ACTIVITY	1	1
HYDROLASE_ACTIVITY__HYDROLYZING_O_GLYCOSYL_COMPOUNDS	1	1
SINGLE_STRANDED_DNA_BINDING	1	1
INTERLEUKIN_BINDING	1	1
ATPASE_ACTIVITY__COUPLED_TO_TRANSMEMBRANE_MOVEMENT_OF_IONS__PHOSPHORYLATIVE_MECHANISM	1	1
EXCITATORY_EXTRACELLULAR_LIGAND_GATED_ION_CHANNEL_ACTIVITY	1	1
LYASE_ACTIVITY	1	1
MANNOSYLTRANSFERASE_ACTIVITY	1	1
SH3_DOMAIN_BINDING	1	1
OXIDOREDUCTASE_ACTIVITY__ACTING_ON_THE_CH_NH_GROUP_OF_DONORS	1	1
CARBOXY_LYASE_ACTIVITY	1	1
INOSITOL_OR_PHOSPHATIDYLINOSITOL_PHOSPHODIESTERASE_ACTIVITY	1	1
MICROTUBULE_BINDING	1	1
LIPOPROTEIN_BINDING	1	1
OXIDOREDUCTASE_ACTIVITY__ACTING_ON_PEROXIDE_AS_ACCEPTOR	1	1
PHOSPHATASE_INHIBITOR_ACTIVITY	1	1
NON_MEMBRANE_SPANNING_PROTEIN_TYROSINE_KINASE_ACTIVITY	1	1
ORGANIC_ANION_TRANSMEMBRANE_TRANSPORTER_ACTIVITY	1	1
NEUROPEPTIDE_BINDING	1	1
TASTE_RECEPTOR_ACTIVITY	1	1
CARBONATE_DEHYDRATASE_ACTIVITY	1	1
ELECTRON_CARRIER_ACTIVITY	1	1
AMINO_ACID_TRANSMEMBRANE_TRANSPORTER_ACTIVITY	1	1
HYDROLASE_ACTIVITY__HYDROLYZING_N_GLYCOSYL_COMPOUNDS	1	1
SMALL_CONJUGATING_PROTEIN_BINDING	1	1
LIGAND_DEPENDENT_NUCLEAR_RECEPTOR_ACTIVITY	1	1
BETA_TUBULIN_BINDING	1	1
FUCOSYLTRANSFERASE_ACTIVITY	1	1
SUGAR_TRANSMEMBRANE_TRANSPORTER_ACTIVITY	1	1
PROTEASE_INHIBITOR_ACTIVITY	1	1
PROTEIN_METHYLTRANSFERASE_ACTIVITY	1	1
N_ACETYLTRANSFERASE_ACTIVITY	1	1
NEUROPEPTIDE_RECEPTOR_ACTIVITY	1	1
RIBONUCLEASE_ACTIVITY	1	1
POLYSACCHARIDE_BINDING	1	1
CALCIUM_ION_TRANSMEMBRANE_TRANSPORTER_ACTIVITY	1	1
HORMONE_BINDING	1	1
VOLTAGE_GATED_CALCIUM_CHANNEL_ACTIVITY	1	1
NEUTRAL_AMINO_ACID_TRANSMEMBRANE_TRANSPORTER_ACTIVITY	1	1
STRUCTURAL_CONSTITUENT_OF_RIBOSOME	1	1
STEROID_DEHYDROGENASE_ACTIVITY__ACTING_ON_THE_CH_OH_GROUP_OF_DONORS__NAD_OR_NADP_AS_ACCEPTOR	1	1
MOLECULAR_ADAPTOR_ACTIVITY	1	1
EXOPEPTIDASE_ACTIVITY	1	1
UBIQUITIN_BINDING	1	1
HISTONE_DEACETYLASE_BINDING	1	1
SMALL_GTPASE_REGULATOR_ACTIVITY	1	1
SMAD_BINDING	1	1
ANTIGEN_BINDING	1	1
COFACTOR_TRANSPORTER_ACTIVITY	1	1
S_ADENOSYLMETHIONINE_DEPENDENT_METHYLTRANSFERASE_ACTIVITY	1	1
HYDROLASE_ACTIVITY__ACTING_ON_ACID_ANHYDRIDES__CATALYZING_TRANSMEMBRANE_MOVEMENT_OF_SUBSTANCES	1	1
AMINE_TRANSMEMBRANE_TRANSPORTER_ACTIVITY	1	1
RNA_POLYMERASE_II_TRANSCRIPTION_FACTOR_ACTIVITY__ENHANCER_BINDING	1	1
CYTOCHROME_C_OXIDASE_ACTIVITY	1	1
MONOCARBOXYLIC_ACID_TRANSMEMBRANE_TRANSPORTER_ACTIVITY	1	1
DELAYED_RECTIFIER_POTASSIUM_CHANNEL_ACTIVITY	1	1
SPECIFIC_TRANSCRIPTIONAL_REPRESSOR_ACTIVITY	1	1
METALLOEXOPEPTIDASE_ACTIVITY	1	1
KINASE_REGULATOR_ACTIVITY	1	1
ADP_BINDING	1	1
NUCLEOTIDYLTRANSFERASE_ACTIVITY	1	1
CHEMOKINE_ACTIVITY	1	1
PROTEIN_N_TERMINUS_BINDING	1	1
RNA_POLYMERASE_ACTIVITY	1	1
HISTONE_ACETYLTRANSFERASE_ACTIVITY	1	1
OXYGEN_BINDING	1	1
N_METHYLTRANSFERASE_ACTIVITY	1	1
NEUROTRANSMITTER_BINDING	1	1
STEROID_HORMONE_RECEPTOR_ACTIVITY	1	1
CARBOXYPEPTIDASE_ACTIVITY	1	1
NEUROTRANSMITTER_RECEPTOR_ACTIVITY	1	1
N_ACYLTRANSFERASE_ACTIVITY	1	1
PROTEIN_KINASE_INHIBITOR_ACTIVITY	1	1
METHYLTRANSFERASE_ACTIVITY	1	1
PROTEIN_COMPLEX_BINDING	1	1
MONOSACCHARIDE_TRANSMEMBRANE_TRANSPORTER_ACTIVITY	1	1
TELOMERIC_DNA_BINDING	1	1
INSULIN_LIKE_GROWTH_FACTOR_RECEPTOR_BINDING	1	1
PROTEIN_SERINE_THREONINE_PHOSPHATASE_ACTIVITY	1	1
CARBON_OXYGEN_LYASE_ACTIVITY	1	1
ACETYLGALACTOSAMINYLTRANSFERASE_ACTIVITY	1	1
SULFURIC_ESTER_HYDROLASE_ACTIVITY	1	1
TRANSCRIPTION_COACTIVATOR_ACTIVITY	1	1
ATPASE_ACTIVITY__COUPLED_TO_TRANSMEMBRANE_MOVEMENT_OF_IONS	1	1
ACETYLTRANSFERASE_ACTIVITY	1	1
CARBOHYDRATE_TRANSMEMBRANE_TRANSPORTER_ACTIVITY	1	1
CHEMOKINE_RECEPTOR_BINDING	1	1
MONOOXYGENASE_ACTIVITY	1	1
RHODOPSIN_LIKE_RECEPTOR_ACTIVITY	1	1
KINASE_INHIBITOR_ACTIVITY	1	1
PEPTIDE_RECEPTOR_ACTIVITY	1	1
DEOXYRIBONUCLEASE_ACTIVITY	1	1
HYDROLASE_ACTIVITY__ACTING_ON_CARBON_NITROGEN__BUT_NOT_PEPTIDE__BONDS__IN_CYCLIC_AMIDINES	1	1
TRANSCRIPTION_ACTIVATOR_ACTIVITY	1	1
COFACTOR_BINDING	1	1
NEUROPEPTIDE_HORMONE_ACTIVITY	1	1
ENDORIBONUCLEASE_ACTIVITY	1	1
DNA_POLYMERASE_ACTIVITY	1	1
ACTIN_BINDING	1	1
3__5__EXONUCLEASE_ACTIVITY	1	1
COLLAGEN_BINDING	1	1
NUCLEAR_HORMONE_RECEPTOR_BINDING	1	1
KINASE_ACTIVATOR_ACTIVITY	1	1
PROTEIN_DEACETYLASE_ACTIVITY	1	1
DEAMINASE_ACTIVITY	1	1
DNA_DIRECTED_DNA_POLYMERASE_ACTIVITY	1	1
ENZYME_INHIBITOR_ACTIVITY	1	1
TUBULIN_BINDING	1	1
PRIMARY_ACTIVE_TRANSMEMBRANE_TRANSPORTER_ACTIVITY	1	1
INOSITOL_OR_PHOSPHATIDYLINOSITOL_PHOSPHATASE_ACTIVITY	1	1
LIPID_KINASE_ACTIVITY	1	1
SIALYLTRANSFERASE_ACTIVITY	1	1
IONOTROPIC_GLUTAMATE_RECEPTOR_ACTIVITY	1	1
SERINE_HYDROLASE_ACTIVITY	1	1
NF_KAPPAB_BINDING	1	1
CARBON_CARBON_LYASE_ACTIVITY	1	1
LIGASE_ACTIVITY__FORMING_CARBON_OXYGEN_BONDS	1	1
PROTEIN_BINDING__BRIDGING	1	1
DEACETYLASE_ACTIVITY	1	1
PROTEIN_KINASE_REGULATOR_ACTIVITY	1	1
LIGAND_GATED_CHANNEL_ACTIVITY	1	1
RHO_GUANYL_NUCLEOTIDE_EXCHANGE_FACTOR_ACTIVITY	1	1
DOUBLE_STRANDED_DNA_BINDING	1	1
SMALL_GTPASE_BINDING	1	1
PATTERN_RECOGNITION_RECEPTOR_ACTIVITY	1	1
OXIDOREDUCTASE_ACTIVITY__ACTING_ON_THE_CH_CH_GROUP_OF_DONORS	1	1
ENDONUCLEASE_ACTIVITY	1	1
EXONUCLEASE_ACTIVITY	1	1
ACTIN_FILAMENT_BINDING	1	1
CALCIUM_CHANNEL_ACTIVITY	1	1
ACETYLCHOLINE_BINDING	1	1
STRUCTURE_SPECIFIC_DNA_BINDING	1	1
CYTOSKELETAL_PROTEIN_BINDING	1	1
AUXILIARY_TRANSPORT_PROTEIN_ACTIVITY	1	1
POTASSIUM_CHANNEL_REGULATOR_ACTIVITY	1	1
PHOSPHOLIPASE_A2_ACTIVITY	1	1
NUCLEOTIDE_KINASE_ACTIVITY	1	1
AMINOPEPTIDASE_ACTIVITY	1	1
STEROID_BINDING	1	1
STEROID_HORMONE_RECEPTOR_BINDING	1	1
EXTRACELLULAR_LIGAND_GATED_ION_CHANNEL_ACTIVITY	1	1
HORMONE_ACTIVITY	1	1
SERINE_TYPE_ENDOPEPTIDASE_INHIBITOR_ACTIVITY	1	1
PROTEIN_SERINE_THREONINE_TYROSINE_KINASE_ACTIVITY	1	1
TRANSFERASE_ACTIVITY__TRANSFERRING_ONE_CARBON_GROUPS	1	1
OXIDOREDUCTASE_ACTIVITY__ACTING_ON_NADH_OR_NADPH	1	1
CARBOHYDRATE_KINASE_ACTIVITY	1	1
HEMATOPOIETIN_INTERFERON_CLASS__D200_DOMAIN__CYTOKINE_RECEPTOR_ACTIVITY	1	1
CARBOXYLESTERASE_ACTIVITY	1	1
RHO_GTPASE_ACTIVATOR_ACTIVITY	1	1
STRUCTURAL_CONSTITUENT_OF_CYTOSKELETON	1	1
PATTERN_BINDING	1	1
INTERLEUKIN_RECEPTOR_ACTIVITY	1	1
PROTEIN_KINASE_BINDING	1	1
OXIDOREDUCTASE_ACTIVITY__ACTING_ON_THE_ALDEHYDE_OR_OXO_GROUP_OF_DONORS	1	1
HYDROGEN_ION_TRANSMEMBRANE_TRANSPORTER_ACTIVITY	1	1
PROTEIN_C_TERMINUS_BINDING	1	1
INORGANIC_CATION_TRANSMEMBRANE_TRANSPORTER_ACTIVITY	1	1
NUCLEOBASE__NUCLEOSIDE__NUCLEOTIDE_KINASE_ACTIVITY	1	1
GTPASE_ACTIVATOR_ACTIVITY	1	1
CHANNEL_REGULATOR_ACTIVITY	1	1
TRANSFERASE_ACTIVITY__TRANSFERRING_PENTOSYL_GROUPS	1	1
MONOVALENT_INORGANIC_CATION_TRANSMEMBRANE_TRANSPORTER_ACTIVITY	1	1
L_AMINO_ACID_TRANSMEMBRANE_TRANSPORTER_ACTIVITY	1	1
PROTEIN_PHOSPHATASE_BINDING	1	1
OXIDOREDUCTASE_ACTIVITY__ACTING_ON_CH_OH_GROUP_OF_DONORS	1	1
COENZYME_BINDING	1	1
GTPASE_BINDING	1	1
GROWTH_FACTOR_BINDING	1	1
ENZYME_BINDING	1	1
CHROMATIN_BINDING	1	1
LIPID_TRANSPORTER_ACTIVITY	1	1
AMINE_BINDING	1	1
ORGANIC_ACID_TRANSMEMBRANE_TRANSPORTER_ACTIVITY	1	1
TRANSITION_METAL_ION_BINDING	1	1
OXIDOREDUCTASE_ACTIVITY__ACTING_ON_THE_ALDEHYDE_OR_OXO_GROUP_OF_DONORS__NAD_OR_NADP_AS_ACCEPTOR	1	1
SH3_SH2_ADAPTOR_ACTIVITY	1	1
TRANSFERASE_ACTIVITY__TRANSFERRING_SULFUR_CONTAINING_GROUPS	1	1
GLYCOSAMINOGLYCAN_BINDING	1	1
PHOSPHATASE_BINDING	1	1
CARBOXYLIC_ACID_TRANSMEMBRANE_TRANSPORTER_ACTIVITY	1	1
PHOSPHATASE_REGULATOR_ACTIVITY	1	1
CALMODULIN_BINDING	1	1
GLUTATHIONE_TRANSFERASE_ACTIVITY	1	1
THYROID_HORMONE_RECEPTOR_BINDING	1	1
CYTOKINE_BINDING	1	1
HYDROLASE_ACTIVITY__ACTING_ON_CARBON_NITROGEN__BUT_NOT_PEPTIDE__BONDS__IN_LINEAR_AMIDES	1	1
SERINE_TYPE_ENDOPEPTIDASE_ACTIVITY	1	1
TRANSITION_METAL_ION_TRANSMEMBRANE_TRANSPORTER_ACTIVITY	1	1
NUCLEASE_ACTIVITY	1	1
SECRETIN_LIKE_RECEPTOR_ACTIVITY	1	1
RIBONUCLEOPROTEIN_BINDING	1	1
ATPASE_ACTIVITY__COUPLED_TO_MOVEMENT_OF_SUBSTANCES	1	1
GENERAL_RNA_POLYMERASE_II_TRANSCRIPTION_FACTOR_ACTIVITY	1	1
GALACTOSYLTRANSFERASE_ACTIVITY	1	1
CYCLASE_ACTIVITY	1	1
SINGLE_STRANDED_RNA_BINDING	1	1
GUANYL_NUCLEOTIDE_EXCHANGE_FACTOR_ACTIVITY	1	1
PHOSPHOLIPID_TRANSPORTER_ACTIVITY	1	1
LOW_DENSITY_LIPOPROTEIN_BINDING	1	1
HORMONE_RECEPTOR_BINDING	1	1
METALLOENDOPEPTIDASE_ACTIVITY	1	1
GROWTH_FACTOR_ACTIVITY	1	1
MAP_KINASE_KINASE_KINASE_ACTIVITY	1	1
CASPASE_REGULATOR_ACTIVITY	1	1
EXTRACELLULAR_MATRIX_STRUCTURAL_CONSTITUENT	1	1
ANTIOXIDANT_ACTIVITY	1	1
ENDONUCLEASE_ACTIVITY_GO_0016893	1	1
INOSITOL_OR_PHOSPHATIDYLINOSITOL_KINASE_ACTIVITY	1	1
REACTOME_A_THIRD_PROTEOLYTIC_CLEAVAGE_RELEASES_NICD	1	1
REACTOME_ABORTIVE_ELONGATION_OF_HIV1_TRANSCRIPT_IN_THE_ABSENCE_OF_TAT	1	1
REACTOME_ACETYLCHOLINE_NEUROTRANSMITTER_RELEASE_CYCLE	1	1
REACTOME_ACTIVATED_AMPK_STIMULATES_FATTY_ACID_OXIDATION_IN_MUSCLE	1	1
REACTOME_ACTIVATED_TLR4_SIGNALLING	1	1
REACTOME_ACTIVATION_OF_THE_PRE_REPLICATIVE_COMPLEX	1	1
REACTOME_AMINE_DERIVED_HORMONES	1	1
REACTOME_AMINE_LIGAND_BINDING_RECEPTORS	1	1
REACTOME_AMINO_ACID_AND_OLIGOPEPTIDE_SLC_TRANSPORTERS	1	1
REACTOME_AMINO_ACID_TRANSPORT_ACROSS_THE_PLASMA_MEMBRANE	1	1
REACTOME_APCDC20_MEDIATED_DEGRADATION_OF_CYCLIN_B	1	1
REACTOME_APOPTOTIC_CLEAVAGE_OF_CELL_ADHESION_PROTEINS	1	1
REACTOME_APOPTOTIC_EXECUTION_PHASE	1	1
REACTOME_AUTODEGRADATION_OF_CDH1_BY_CDH1_APC	1	1
REACTOME_BASE_EXCISION_REPAIR	1	1
REACTOME_BASE_FREE_SUGAR_PHOSPHATE_REMOVAL_VIA_THE_SINGLE_NUCLEOTIDE_REPLACEMENT_PATHWAY	1	1
REACTOME_BASIGIN_INTERACTIONS	1	1
REACTOME_BIOLOGICAL_OXIDATIONS	1	1
[truncated: 288 more rows]
