# Supplementary material for: A Conserved BDNF, Glutamate- and GABA-Enriched Gene Module Related to Human Depression Identified by Coexpression Meta-Analysis and DNA Variant Genome-Wide Association Studies
Source: PLoS One. 2014 Mar 7;9(3):e90980. doi: 10.1371/journal.pone.0090980 (PMC3946570; doi:10.1371/journal.pone.0090980)
Supplement: Table S9 — Meta modules and PGC schizophrenia. (XLSX) [file pone.0090980.s012.xlsx]

## Sheet: Sheet1
Cluster	# of genes	Interesect_GeneSymbol	Fisher_exact_p
1	94	RGS10(RGS10)///ALOX5(ALOX5)///APBB1IP(APBB1IP)///LYN(LYN)///LST1(LST1)///ADAM28(ADAM28)///STAB1(STAB1)///CTSS(CTSS)	0.9263
2	114	VASN(VASN)///CLIC1(CLIC1)///NAMPT(NAMPT)///IL1R1(IL1R1)///ANXA2(ANXA2)///TAP1(TAP1)	0.9978
3	187	SLC4A4(SLC4A4)///RANBP3L(RANBP3L)///GPC5(GPC5)///RHOBTB3(RHOBTB3)///APOE(APOE)///PRSS35(PRSS35)///MERTK(MERTK)///RGS20(RGS20)///ATP6V0E1(ATP6V0E1)///RFTN2(RFTN2)///ASPH(ASPH)///PIK3C2A(PIK3C2A)///FABP7(FABP7)///AK3(AK3)///PTPRZ1(PTPRZ1)///STON2(STON2)///WWOX(WWOX)///TRIM8(TRIM8)///CPT2(CPT2)	0.8866
4	165	GABRB3(GABRB3)///NEGR1(NEGR1)///MYT1L(MYT1L)///MEF2C(MEF2C)///PTBP2(PTBP2)///NLK(NLK)///ANK3(ANK3)///TPD52(TPD52)///CNTNAP2(CNTNAP2)///ZCCHC7(ZCCHC7)///ANK2(ANK2)///WAC(WAC)///VSNL1(VSNL1)///NDFIP1(NDFIP1)///ANKRD10(ANKRD10)///SORBS2(SORBS2)///ADCY1(ADCY1)///FRY(FRY)///FLYWCH1(FLYWCH1)///FBXO11(FBXO11)///CSDE1(CSDE1)///NFASC(NFASC)///AKAP11(AKAP11)///ANKHD1(ANKHD1)///SERPINI1(SERPINI1)	0.207
5	132	MAPT(MAPT)///SPAG9(SPAG9)///KCNMA1(KCNMA1)///LSAMP(LSAMP)///ZNF385D(ZNF385D)///ESRRG(ESRRG)///ALDH5A1(ALDH5A1)///BDP1(BDP1)///LPGAT1(LPGAT1)///CDC42BPA(CDC42BPA)///NEK1(NEK1)///RORA(RORA)///FXR1(FXR1)///PHF3(PHF3)///MLL(MLL)///FRMD4A(FRMD4A)///MAGI2(MAGI2)///OSBPL1A(OSBPL1A)///TMED4(TMED4)///CEP57(CEP57)///FAM120A(FAM120A)///RALBP1(RALBP1)///SYN3(SYN3)	0.0733
6	118	JAM3(JAM3)///CREB5(CREB5)///CNKSR3(CNKSR3)///ST18(ST18)///RASGRP3(RASGRP3)///ZNF536(ZNF536)///HIST1H2AC(HIST1H2AC)///KLHL32(KLHL32)///DIP2B(DIP2B)///TGFA(TGFA)///TANC1(TANC1)///FRYL(FRYL)///PGCP(PGCP)///DOCK5(DOCK5)///CA14(CA14)///FRMD5(FRMD5)///PPP2R3A(PPP2R3A)///RAP1A(RAP1A)///MTFR1(MTFR1)	0.1694
7	203	MYO10(MYO10)///ABCA1(ABCA1)///PAPLN(PAPLN)///RHPN2(RHPN2)///IGFBP7(IGFBP7)///PLOD2(PLOD2)///MLC1(MLC1)///NPAS3(NPAS3)///STOX1(STOX1)///LRP4(LRP4)///RYR3(RYR3)///BCL2(BCL2)///AHNAK(AHNAK)///SASH1(SASH1)///ASCL1(ASCL1)///ZBTB20(ZBTB20)///TNIK(TNIK)///COLEC12(COLEC12)///ZNF423(ZNF423)///P4HA1(P4HA1)///TCF7L2(TCF7L2)///GNG12(GNG12)///PLEKHG1(PLEKHG1)///BBS2(BBS2)///SOX6(SOX6)///PRKD3(PRKD3)///SERPING…	0.1194
8	233	GABRA5(GABRA5)///PAFAH1B1(PAFAH1B1)///NGEF(NGEF)///CNTN1(CNTN1)///FKBP1A(FKBP1A)///CNTNAP4(CNTNAP4)///PAK1(PAK1)///KCNIP4(KCNIP4)///MAP2(MAP2)///EDIL3(EDIL3)///ATP2B2(ATP2B2)///MAPK1(MAPK1)///NMNAT2(NMNAT2)///MAN1A1(MAN1A1)///CREB1(CREB1)///DDAH1(DDAH1)///BCAT1(BCAT1)///GRIN2A(GRIN2A)///RASGRF1(RASGRF1)///MFN2(MFN2)///ALMS1(ALMS1)///GRIA1(GRIA1)///STX16(STX16)///EIF2AK2(EIF2AK2)///PLXNC1(PLXNC1)/…	0.0015
9	130	NINJ2(NINJ2)///FAM107B(FAM107B)///RTKN(RTKN)///TMTC4(TMTC4)///CDH19(CDH19)///KCNH8(KCNH8)///TSPAN15(TSPAN15)///MYO1D(MYO1D)///PCSK6(PCSK6)///BOK(BOK)///SEMA4D(SEMA4D)///ADIPOR2(ADIPOR2)///DNAH17(DNAH17)///MIF4GD(MIF4GD)///VRK2(VRK2)///PAQR4(PAQR4)///UNC5B(UNC5B)	0.4985
10	161	MRVI1(MRVI1)///SLC13A5(SLC13A5)///PAQR8(PAQR8)///GPR98(GPR98)///ITGB4(ITGB4)///SFXN5(SFXN5)///DDR2(DDR2)///PRDM16(PRDM16)///GLI3(GLI3)///BMPR1B(BMPR1B)///CAMTA1(CAMTA1)///NCAN(NCAN)///PALM2(PALM2)///RAB13(RAB13)///EYA2(EYA2)///ZCCHC14(ZCCHC14)///CTNND1(CTNND1)///ZHX3(ZHX3)	0.7637
11	215	ANKRD30B(ANKRD30B)///MYO3B(MYO3B)///ZNF493(ZNF493)///NALCN(NALCN)///EIF2AK4(EIF2AK4)///GRB2(GRB2)///UPF3A(UPF3A)///MED13L(MED13L)///INADL(INADL)///DNAH1(DNAH1)///CKLF(CKLF)///HTR4(HTR4)///ZNF223(ZNF223)///STH(STH)///HSCB(HSCB)///FAM102A(FAM102A)///SLC4A5(SLC4A5)///ITIH4(ITIH4)///ELMO1(ELMO1)///VAV2(VAV2)///PSMD6(PSMD6)///DDX21(DDX21)///PDGFB(PDGFB)///SIRPG(SIRPG)///VPS45(VPS45)	0.7253
12	251	FGF12(FGF12)///OXR1(OXR1)///EIF4E3(EIF4E3)///ARNTL(ARNTL)///CACNB2(CACNB2)///SLC1A1(SLC1A1)///CPD(CPD)///KCTD16(KCTD16)///PLCL2(PLCL2)///KALRN(KALRN)///CNTNAP5(CNTNAP5)///FZD3(FZD3)///ITPR1(ITPR1)///ADAM10(ADAM10)///MTMR7(MTMR7)///LMO4(LMO4)///GTDC1(GTDC1)///FBXO28(FBXO28)///ANKRD28(ANKRD28)///KCNQ5(KCNQ5)///SRGAP3(SRGAP3)///PTPRN2(PTPRN2)///DNAJC18(DNAJC18)///MTMR2(MTMR2)///CAMSAP1(CAMSAP1)///MF…	0.0559
13	94	CAMKK2(CAMKK2)///BAG4(BAG4)///PPP2R2C(PPP2R2C)///PTPN4(PTPN4)///TBL1XR1(TBL1XR1)///BCAP29(BCAP29)///AJAP1(AJAP1)///KIF5C(KIF5C)///ILF3(ILF3)///DGKI(DGKI)///CACNB4(CACNB4)///CALN1(CALN1)///GNAO1(GNAO1)///PRKCE(PRKCE)///CAMK1D(CAMK1D)	0.2147
14	369	TUSC3(TUSC3)///HMGCLL1(HMGCLL1)///SRPK2(SRPK2)///CNTN4(CNTN4)///QPCT(QPCT)///NELL1(NELL1)///MOXD1(MOXD1)///OLFM3(OLFM3)///OSTF1(OSTF1)///RIMS1(RIMS1)///DLC1(DLC1)///HLF(HLF)///SUCLA2(SUCLA2)///RGS7(RGS7)///KLC1(KLC1)///FAM63A(FAM63A)///MAGI1(MAGI1)///DCUN1D5(DCUN1D5)///DNAJC19(DNAJC19)///ATP6V0D1(ATP6V0D1)///PPP1R16B(PPP1R16B)///PIAS2(PIAS2)///ATP6V1G2(ATP6V1G2)///GOLGB1(GOLGB1)///YRDC(YRDC)///TA…	0.7153
15	146	NPTX2(NPTX2)///FBLN7(FBLN7)///CLYBL(CLYBL)///CHCHD6(CHCHD6)///LARGE(LARGE)///CABP1(CABP1)///RSPH1(RSPH1)///MACF1(MACF1)///RNF19B(RNF19B)///KLF6(KLF6)///MPPED1(MPPED1)///DOC2A(DOC2A)///EPHA10(EPHA10)///GRIK1(GRIK1)///MED19(MED19)///OBFC1(OBFC1)///MCHR1(MCHR1)///TFR2(TFR2)///ZCCHC17(ZCCHC17)	0.503
16	154	LLGL1(LLGL1)///DCP2(DCP2)///MPPED2(MPPED2)///CCDC85A(CCDC85A)///SORCS3(SORCS3)///FKBP3(FKBP3)///SACS(SACS)///NUCB2(NUCB2)///HECA(HECA)///DPY19L2P2(DPY19L2P2)///LRP1(LRP1)///UBE4A(UBE4A)///NEU3(NEU3)///CENPC1(CENPC1)///NOS1(NOS1)///YWHAG(YWHAG)///PTCHD2(PTCHD2)///EI24(EI24)///ZC3H14(ZC3H14)	0.602
17	85	HIPK2(HIPK2)///LPAR1(LPAR1)///DOCK1(DOCK1)///KCNG1(KCNG1)///FAM125B(FAM125B)///FLNB(FLNB)///LIMA1(LIMA1)///DNM2(DNM2)///NRBP2(NRBP2)///NFATC3(NFATC3)///CPNE2(CPNE2)	0.5307
18	32	MUSTN1(MUSTN1)///ACTG2(ACTG2)	0.9287
19	204	UNC13C(UNC13C)///RAB8B(RAB8B)///KLHL7(KLHL7)///SPAST(SPAST)///PRUNE2(PRUNE2)///ZMYND11(ZMYND11)///DGKB(DGKB)///FAM63B(FAM63B)///AUTS2(AUTS2)///CCDC6(CCDC6)///RHOA(RHOA)///RAB10(RAB10)///FUT8(FUT8)///MSH6(MSH6)///DEGS1(DEGS1)///NIN(NIN)///MANEA(MANEA)///PCGF6(PCGF6)///KIAA2026(KIAA2026)///ZNF227(ZNF227)///ATG2B(ATG2B)///CRK(CRK)///ST13(ST13)///HS6ST1(HS6ST1)///PCCB(PCCB)	0.6212
20	109	CD47(CD47)///PROX1(PROX1)///DLG2(DLG2)///SLC7A14(SLC7A14)///KIAA1217(KIAA1217)///KCNJ3(KCNJ3)///AKT3(AKT3)///ABHD2(ABHD2)///MAP7(MAP7)///TNKS2(TNKS2)///HS6ST3(HS6ST3)///ACBD5(ACBD5)///SOX5(SOX5)///CLCN3(CLCN3)///KCNH7(KCNH7)///RRAS2(RRAS2)///EPN2(EPN2)///PGF(PGF)///SNX8(SNX8)///SLC24A2(SLC24A2)	0.0586
21	263	CNOT7(CNOT7)///NRXN1(NRXN1)///NXPH1(NXPH1)///COX11(COX11)///RERE(RERE)///SPTLC1(SPTLC1)///JAK1(JAK1)///SRR(SRR)///HRK(HRK)///PAIP2(PAIP2)///FAM3C(FAM3C)///SUB1(SUB1)///ATP2A2(ATP2A2)///RPE(RPE)///HIST1H2BD(HIST1H2BD)///TUBGCP4(TUBGCP4)///PDE4D(PDE4D)///HMGN4(HMGN4)///ZC3H8(ZC3H8)///AGBL4(AGBL4)///CATSPER2(CATSPER2)///HCN1(HCN1)///RBM26(RBM26)///IGSF9B(IGSF9B)///STAM2(STAM2)///IMMP2L(IMMP2L)///SCH…	0.6462
22	53	RPS11(RPS11)///ABCA5(ABCA5)///THOC7(THOC7)///LHFP(LHFP)	0.9207
23	189	SLC32A1(SLC32A1)///NFIB(NFIB)///NEDD4L(NEDD4L)///ZMAT2(ZMAT2)///PRSS3(PRSS3)///SERPINF1(SERPINF1)///PACRG(PACRG)///TRAPPC4(TRAPPC4)///SPA17(SPA17)///CROT(CROT)///GNL1(GNL1)///CCT7(CCT7)///MRPS7(MRPS7)///CCDC149(CCDC149)///NDUFA12(NDUFA12)///DEF8(DEF8)///PIGL(PIGL)///SHMT2(SHMT2)///ACTG1(ACTG1)///ACYP2(ACYP2)	0.8477
24	97	CCDC50(CCDC50)///NCAM1(NCAM1)///MAP4K5(MAP4K5)///PDE4B(PDE4B)///SORBS1(SORBS1)///MKLN1(MKLN1)///NRAS(NRAS)///BCKDHB(BCKDHB)///SEMA6D(SEMA6D)///PFKFB2(PFKFB2)	0.8099
25	68	YWHAE(YWHAE)///CLPTM1(CLPTM1)///CAPZB(CAPZB)///ROGDI(ROGDI)///GBF1(GBF1)	0.9463
26	293	ZNF323(ZNF323)///SPOCK3(SPOCK3)///BBS7(BBS7)///SNX16(SNX16)///BAG5(BAG5)///PTPRD(PTPRD)///PLCL1(PLCL1)///LPHN3(LPHN3)///PTPRG(PTPRG)///VPS37A(VPS37A)///HAT1(HAT1)///BTG3(BTG3)///KIAA1671(KIAA1671)///MRS2(MRS2)///TMEM135(TMEM135)///KLHL20(KLHL20)///PGM2(PGM2)///ATF1(ATF1)///WIPF3(WIPF3)///KLF7(KLF7)///FUT9(FUT9)///ETF1(ETF1)///SSBP2(SSBP2)///SMARCA5(SMARCA5)///ZNF708(ZNF708)///PDIA3(PDIA3)///SLC25…	0.694
27	126	PSD3(PSD3)///NAV1(NAV1)///BAI3(BAI3)///VPS13C(VPS13C)///TCF4(TCF4)///WASL(WASL)///SYNJ2BP(SYNJ2BP)///WNK1(WNK1)///PIK3R1(PIK3R1)///MBTD1(MBTD1)///EHBP1(EHBP1)///SYT13(SYT13)///MFHAS1(MFHAS1)///DDX24(DDX24)///YME1L1(YME1L1)///EIF2C2(EIF2C2)///MMP16(MMP16)///TNRC6B(TNRC6B)///TULP4(TULP4)///EIF2C3(EIF2C3)///SF3B1(SF3B1)///UBN1(UBN1)///CHD4(CHD4)///NPEPL1(NPEPL1)///HCG18(HCG18)///WHSC1L1(WHSC1L1)	0.0083
28	181	MACROD2(MACROD2)///SLC10A4(SLC10A4)///NUP85(NUP85)///NMRAL1(NMRAL1)///KCNS3(KCNS3)///MED27(MED27)///BRD8(BRD8)///ISY1(ISY1)///ATG4B(ATG4B)///MSRA(MSRA)///FHIT(FHIT)	0.999
29	131	PHGDH(PHGDH)///HIGD1B(HIGD1B)///VANGL2(VANGL2)///SREBF1(SREBF1)///NECAP2(NECAP2)///ZFYVE21(ZFYVE21)///MAPK4(MAPK4)///PDE9A(PDE9A)///ROBO3(ROBO3)///HEG1(HEG1)///PSMB8(PSMB8)///KIAA0195(KIAA0195)	0.9218
30	231	KIT(KIT)///FBXW7(FBXW7)///AGTPBP1(AGTPBP1)///ASB3(ASB3)///RGS17(RGS17)///GLT8D1(GLT8D1)///FARS2(FARS2)///MASTL(MASTL)///GINS1(GINS1)///CSTF3(CSTF3)///TMEM131(TMEM131)///MAGOH(MAGOH)///TMEM161B(TMEM161B)///PGBD1(PGBD1)///MDGA2(MDGA2)///ZSWIM4(ZSWIM4)///PLAA(PLAA)///ANAPC1(ANAPC1)///GNL3(GNL3)///ALG14(ALG14)///ANKH(ANKH)///FOXO3(FOXO3)///TTBK1(TTBK1)///SBNO1(SBNO1)///UTP18(UTP18)///SEMA4F(SEMA4F)//…	0.338
31	224	PTPRR(PTPRR)///PTPRO(PTPRO)///TMEM155(TMEM155)///FAM19A1(FAM19A1)///TBC1D7(TBC1D7)///SULF1(SULF1)///PCDH8(PCDH8)///CADPS2(CADPS2)///CACNA2D3(CACNA2D3)///CDH13(CDH13)///NUBPL(NUBPL)///NBEA(NBEA)///BTBD10(BTBD10)///ELAVL4(ELAVL4)///SMOC1(SMOC1)///ASNS(ASNS)///MANEAL(MANEAL)///OSBPL10(OSBPL10)///SYNPR(SYNPR)///SOX13(SOX13)///EBNA1BP2(EBNA1BP2)///PSMA4(PSMA4)///GDA(GDA)///SCG5(SCG5)///FBXL2(FBXL2)///…	0.7317
32	178	ROBO2(ROBO2)///VPS13A(VPS13A)///PTPRK(PTPRK)///ZFPM2(ZFPM2)///PPL(PPL)///SLC25A12(SLC25A12)///CDH23(CDH23)///FOXP2(FOXP2)///OPCML(OPCML)///CMTM3(CMTM3)///PRR14(PRR14)///CHSY3(CHSY3)///TRIM9(TRIM9)///PRDM10(PRDM10)///PLCH1(PLCH1)///GATAD2A(GATAD2A)///AP3B2(AP3B2)///GALK1(GALK1)///PTPRT(PTPRT)///LYL1(LYL1)///PRICKLE2(PRICKLE2)///SLC41A2(SLC41A2)///GGNBP2(GGNBP2)///ARHGEF3(ARHGEF3)///ZNF365(ZNF365)/…	0.1404
33	117	COMMD6(COMMD6)///PSMB10(PSMB10)///ATP5G1(ATP5G1)///ARL3(ARL3)///WDR18(WDR18)///NDUFA13(NDUFA13)///NOSIP(NOSIP)///FAM98C(FAM98C)///PMVK(PMVK)///NUDT1(NUDT1)///SLC27A5(SLC27A5)	0.8969
34	236	RPA1(RPA1)///EML1(EML1)///CPEB1(CPEB1)///WDSUB1(WDSUB1)///ZNF184(ZNF184)///FBXL20(FBXL20)///RSPO3(RSPO3)///INPP4B(INPP4B)///EFCAB7(EFCAB7)///THNSL1(THNSL1)///BCL11B(BCL11B)///TMEM108(TMEM108)///HYLS1(HYLS1)///HTR1E(HTR1E)///FANCL(FANCL)///HEATR5B(HEATR5B)///CFB(CFB)///ZNF627(ZNF627)///TSEN2(TSEN2)///SLC25A17(SLC25A17)///GOLPH3L(GOLPH3L)///DNAH9(DNAH9)///ZNF187(ZNF187)///CBFA2T3(CBFA2T3)///CCDC148…	0.5419
35	88	EPHA5(EPHA5)///MAEL(MAEL)///KIAA1239(KIAA1239)///TNNI3K(TNNI3K)///CDH12(CDH12)///FSTL5(FSTL5)///DACH1(DACH1)///EPHA3(EPHA3)///TMEM132D(TMEM132D)///LNX1(LNX1)///GRM1(GRM1)///SPHKAP(SPHKAP)///SLC35F3(SLC35F3)///RFTN1(RFTN1)///GABBR2(GABBR2)///GRM7(GRM7)///HDAC9(HDAC9)///ATF7IP2(ATF7IP2)///RPGRIP1L(RPGRIP1L)///ZNF804A(ZNF804A)///LDB2(LDB2)///GABRA4(GABRA4)	0.0013
36	149	ZEB2(ZEB2)///CDC23(CDC23)///FUBP3(FUBP3)///GPR155(GPR155)///MGAT4C(MGAT4C)///NAP1L1(NAP1L1)///ME1(ME1)///RECK(RECK)///RPS6KA5(RPS6KA5)///SGMS1(SGMS1)///PPAPDC1B(PPAPDC1B)///RSPRY1(RSPRY1)///DFNA5(DFNA5)///SPAG16(SPAG16)///RUNDC3B(RUNDC3B)///RSU1(RSU1)///RCBTB1(RCBTB1)///DPYD(DPYD)///COL21A1(COL21A1)	0.5409
37	156	CACNA1A(CACNA1A)///RYR2(RYR2)///ZNF462(ZNF462)///OGDH(OGDH)///ZNF827(ZNF827)///SH3PXD2A(SH3PXD2A)///SAMD4B(SAMD4B)///MAST4(MAST4)///USP42(USP42)///PKD1(PKD1)///RAB11FIP3(RAB11FIP3)///CACNA1C(CACNA1C)///ZCCHC6(ZCCHC6)///CHRNA5(CHRNA5)///CDH4(CDH4)///NT5DC2(NT5DC2)///CACNA1I(CACNA1I)///KNDC1(KNDC1)///VPS37B(VPS37B)///RPS6KA2(RPS6KA2)///PRR12(PRR12)///ZDHHC8(ZDHHC8)///L2HGDH(L2HGDH)///SGSM2(SGSM2)//…	0.0005
38	122	MYO6(MYO6)///ANKRD44(ANKRD44)///BBX(BBX)///SGK3(SGK3)///FOXN2(FOXN2)///PSME4(PSME4)///ZSWIM6(ZSWIM6)///CBLB(CBLB)///CYP2U1(CYP2U1)///PHF2(PHF2)///IKZF2(IKZF2)///PHF11(PHF11)///AFF1(AFF1)///SCRIB(SCRIB)///ABL1(ABL1)///TTC28(TTC28)	0.496
39	91	PCDH7(PCDH7)///ANKS1B(ANKS1B)///NFIX(NFIX)///OLFM2(OLFM2)///UBAP2L(UBAP2L)///SCAF1(SCAF1)///GATAD2B(GATAD2B)///ZYX(ZYX)///SF3A2(SF3A2)///MRPL2(MRPL2)///PCGF1(PCGF1)///APBA1(APBA1)///DGKZ(DGKZ)///SMARCC2(SMARCC2)///KCTD13(KCTD13)	0.1797
40	142	LSM5(LSM5)///KCND2(KCND2)///ARHGAP23(ARHGAP23)///RGMA(RGMA)///LRP1B(LRP1B)///ATP2C1(ATP2C1)///KPNA2(KPNA2)///CCDC117(CCDC117)///ACN9(ACN9)///APP(APP)///RAB7A(RAB7A)///SCUBE1(SCUBE1)///KCND3(KCND3)///ANKS3(ANKS3)///NOTCH4(NOTCH4)	0.8211
41	192	JMJD1C(JMJD1C)///HDAC4(HDAC4)///TSC22D1(TSC22D1)///NLGN1(NLGN1)///DOPEY1(DOPEY1)///UBE2CBP(UBE2CBP)///FMN2(FMN2)///UBR5(UBR5)///DENND4A(DENND4A)///CCDC90B(CCDC90B)///NR3C2(NR3C2)///NUMB(NUMB)///CNBP(CNBP)///AKAP1(AKAP1)///FOXN3(FOXN3)///RAF1(RAF1)///STAG1(STAG1)///TBC1D4(TBC1D4)///CEBPZ(CEBPZ)///ZDHHC5(ZDHHC5)///COL11A2(COL11A2)	0.8095
42	113	ZNF609(ZNF609)///MDK(MDK)///PLEKHG5(PLEKHG5)///SRL(SRL)///TMEM184A(TMEM184A)///BAI1(BAI1)	0.9975
43	114	NRXN3(NRXN3)///PPP2R3C(PPP2R3C)///ELOVL6(ELOVL6)///CNIH4(CNIH4)///UBE2D2(UBE2D2)///POLR1D(POLR1D)///HSPE1(HSPE1)///CCDC25(CCDC25)///PRPF3(PRPF3)///MRPS21(MRPS21)///CDC16(CDC16)	0.8775
44	186	ACTL6B(ACTL6B)///CORO1A(CORO1A)///L3MBTL2(L3MBTL2)///PTPN5(PTPN5)///IGSF21(IGSF21)///GGA3(GGA3)///PRMT7(PRMT7)///KDELC2(KDELC2)///CWF19L2(CWF19L2)///ALAS1(ALAS1)///STMN4(STMN4)///NAF1(NAF1)///YPEL4(YPEL4)///EFTUD2(EFTUD2)///ME3(ME3)///CAMKV(CAMKV)///PANK4(PANK4)///ACCN1(ACCN1)///HMOX2(HMOX2)	0.8813
45	112	TCERG1L(TCERG1L)///FRAS1(FRAS1)///LOC283174(LOC283174)///LINGO2(LINGO2)///CSMD3(CSMD3)///SLC45A1(SLC45A1)///LOC254559(LOC254559)///DPP6(DPP6)///XPR1(XPR1)///TSHZ1(TSHZ1)///PKNOX2(PKNOX2)///KCNQ2(KCNQ2)///LPHN1(LPHN1)///SCFD2(SCFD2)///KSR2(KSR2)///KCNJ6(KCNJ6)///PRDM15(PRDM15)///ADCY9(ADCY9)///DSCAM(DSCAM)///ATP8B2(ATP8B2)///EMX1(EMX1)///RPS6KL1(RPS6KL1)///BSN(BSN)///NOS1AP(NOS1AP)	0.0068
46	198	TNFRSF25(TNFRSF25)///KCNIP3(KCNIP3)///NTRK3(NTRK3)///SGSM1(SGSM1)///ST3GAL1(ST3GAL1)///ADAL(ADAL)///NCOR2(NCOR2)///TCF20(TCF20)///POU2F1(POU2F1)///SNF8(SNF8)///SKI(SKI)///CXXC5(CXXC5)///PTPRE(PTPRE)///MTF1(MTF1)///CALCOCO2(CALCOCO2)///KLHL3(KLHL3)///BRD1(BRD1)///CYP2D6(CYP2D6)///TAPBP(TAPBP)///GLDC(GLDC)///ANKRD27(ANKRD27)///RBBP8(RBBP8)///KLHL26(KLHL26)///SLC38A10(SLC38A10)///WNT3(WNT3)///KLHL21…	0.472
47	167	ST3GAL3(ST3GAL3)///PRKAR1B(PRKAR1B)///NPTXR(NPTXR)///ABCB9(ABCB9)///RASGEF1C(RASGEF1C)///EXOC3(EXOC3)///CAMK2B(CAMK2B)///COPG(COPG)///TSC2(TSC2)///WFDC1(WFDC1)///MACROD1(MACROD1)///GTF3A(GTF3A)///DCTN1(DCTN1)///DNAL4(DNAL4)///WNK2(WNK2)///MAD1L1(MAD1L1)///ARL6IP4(ARL6IP4)///SIL1(SIL1)///EHMT2(EHMT2)///CARS2(CARS2)///PEMT(PEMT)///KIAA0513(KIAA0513)	0.4733
48	148	ZBTB46(ZBTB46)///PAK6(PAK6)///TACC2(TACC2)///SERGEF(SERGEF)///ADAM11(ADAM11)///KCNK12(KCNK12)///CBX6(CBX6)///FBXO41(FBXO41)///ZBTB48(ZBTB48)///DDX56(DDX56)	0.9941
49	119	TEK(TEK)///COL12A1(COL12A1)///WHSC1(WHSC1)///LOC339524(LOC339524)///TGM7(TGM7)///CPXM2(CPXM2)///SALL4(SALL4)///IFLTD1(IFLTD1)	0.989
50	117	ZNF664(ZNF664)///RNF157(RNF157)///STRC(STRC)///PPP2R2B(PPP2R2B)///FAM65A(FAM65A)///PCBP3(PCBP3)///SUFU(SUFU)///APH1A(APH1A)///EGFLAM(EGFLAM)///ATP6V0D2(ATP6V0D2)///NMUR2(NMUR2)	0.8969
